# Supplementary material for: ZOOMICS: Comparative Metabolomics of Red Blood Cells From Old World Monkeys and Humans
Source: Front Physiol. 2020 Oct 23;11:593841. doi: 10.3389/fphys.2020.593841 (PMC7645159; doi:10.3389/fphys.2020.593841)
Supplement: Supplementary file 4 [file Table_1.XLSX]

## Sheet: Legend to Supplementary Table 1
Legend to Supplementary Table 1		Notes
Sheet 1	Master data file containing all the raw data from Relative Quant Analyses	Abbreviations: BB = baboons; RM = Rhesus macaques; HS = Human Subjects; W0 = storage week 0, fresh; W1-6 = Storage week 1 through 6 - raw data are autoscale normalized to the median of day 0
Sheet 2	PLS-DA vs PCA analysis on the original raw data for just day 0	Data are also graphed/summarized in visual form in Figure 1; Sheet also include PLS-DA validation, R2, Q2 and accuracy and random permutations
Sheet 3	PCA analysis on the original raw data for all the time points (Figure 2 and subsequent figures)	Data are also graphed/summarized in visual form in Figures 2-6
Sheet 4	Fold-Change to Day 0	For each species independently, median measurements for each week were normalized to the median of week 0 (fresh) values
Sheet 5	Results from ANOVA analysis of original raw data
Sheet 6	ASCA - ANOVA Simultaneous Component Analysis identifies the Major patterns in the data	These patterns informed metabolite and pathway selection for the figures in the main body of the manuscript
Sheet 7	Absolute quant data as gleaned by stable isotope labeled internal standards	See Supplementary Methods extended for a detailed table of the standards, vendors and product numbers, concentrations
Sheet 8	Correlations of metabolites across all species and all biological replicates at all time points
Sheet 9	Correlations of metabolites across all species and all biological replicates at day 42 only
Sheet 10	Metabolic correlates to Hemolysis (all species, all time points)
Sheet 11	Metabolic correlates to Hemolysis (divided by species, day 42 only)
Sheet 12	Baboon raw data prior to normalization against Blanks and TechMixes	Supporting information related to QC (TechMixes) and background noise (blanks pre and post-runs)
Sheet 13	PCA analysis of baboons data (time course) vs Blanks and TechMixes as QC

## Sheet: MASTER
Sample	Time	Group	L-alanine	L-arginine	L-asparagine	L-aspartate	L-glutamate	L-glutamine	glycine	L-histidine	L-leucine	L-lysine	L-methionine	L-phenylalanine	L-proline	L-serine	L-threonine	L-tryptophan	L-tyrosine	L-valine	ATP	ADP	AMP	Adenosine	Adenine	GTP	GMP	Guanosine	Guanine	Cytidine	Cytosine	UDP	UMP	Uracil	IDP	IMP	Inosine	Hypoxanthine	Xanthine	Allantoate	(S)(+)-Allantoin	5-Hydroxyisourate	Urate	3',5'-Cyclic AMP	5-6-Dihydrothymine	Pyridoxal	4-Pyridoxate	Pyridoxamine 5'-phosphate	Nicotinamide
BB 01_Run 1_BB_W01	W0	BB	1.58187	1.05365	1.72941	1.424	0.739166	1.1723	1.1393	0.628914	0.653544	0.816856	1.0993	1.2511	1.62547	1.92779	1.55887	0.837139	1.82473	0.97625	1.39077	1.38189	1.05857	0.540996	1.48682	4.72777	0.698079	1.0496	0.792763	0.24754	0.960999	0.713126	0.104423	1.62028	1.37668	0.943614	0.81064	0.518482	0.552399	0.967739	0.672345	1.01324	1.42696	1.60858	1.39699	1.5299	0.731351	1.03704	1.0009
BB 02_Run 1_BB_W01	W0	BB	0.732995	1.45845	0.874516	1.01797	0.995873	0.844928	0.690583	0.74953	1.00339	1.29976	0.790273	0.843665	0.832038	0.822251	0.822763	0.969329	0.6757	0.934573	1.04929	1.02729	0.77977	0.810893	1.38234	0	0.944612	2.6419	0.654335	1.70878	1.09232	1.18175	0.584888	1.09206	0.988897	0.516094	0.971595	0.784398	0.951179	0.97545	1.0022	0.594233	0.914195	0.734377	0.940916	0.8801	1.19277	0.9982	0.999097
BB 03_Run 1_BB_W01	W0	BB	0.905788	1.01782	0.973096	1.16015	1.43924	1.14777	0.925506	0.73009	1.01756	1.103	0.739644	0.986147	0.834953	1.33785	1.06042	0.81777	0.899279	0.946356	0.921342	0.981189	0.788861	1.07126	1.0472	0	1.19097	1.68238	0.601863	1.52033	0.708832	1.13161	0.725497	1.3437	0.928696	1.17162	0.912635	0.851144	0.77003	1.09118	0.79395	0.975634	0.958423	0.255627	1.08544	1.104	0.996646	0.557622	1.04794
BB 04_Run 1_BB_W01	W0	BB	0.792244	1.43071	1.04704	1.40476	0.733861	0.792178	0.860849	1.03146	0.420565	1.32814	0.636329	0.806797	1.10411	0.973284	0.803574	0.87709	0.501942	1.04088	1.1351	0.940705	0.834407	1.44463	1.29129	7.06801	1.09923	0.479386	2.5391	1.84958	2.20234	1.20928	1.72222	1.07653	1.23341	1.10135	0.806247	1.09128	0.486941	1.09599	0.555304	0.78883	1.06675	0.759424	0.757957	0.959193	0.961192	0.765211	1.30731
BB 05_Run 1_BB_W01	W0	BB	2.47087	1.16533	1.26057	1.11943	0.932887	0.89882	1.79936	1.31685	1.30385	1.07141	1.70074	2.38682	2.00881	1.82049	1.95341	1.32493	1.68691	1.18193	1.40215	1.0815	1.1135	1.08237	1.33835	2.22673	0.517532	0	1.74142	1.35189	1.19054	1.09232	1.99302	1.01759	1.0111	0.948524	0.881406	1.02667	0.603716	0.867991	0.985539	0.995524	1.04877	1.43864	1.28909	1.05748	1.01579	0.863841	0.87701
BB 06_Run 1_BB_W01	W0	BB	1.06232	0.796479	1.23744	1.27099	1.00413	1.10609	1.07422	1.00918	1.05205	0.854531	1.02768	1.0031	0.885598	1.16858	1.01224	0.92117	1.04334	1.07476	1.17118	0.959714	0.831047	1.8132	1.31364	2.60695	0.705008	0	4.58069	0.52213	3.38842	0.922354	2.43209	1.41018	1.36957	0.821104	1.11597	0.603225	1.41369	1.30004	0.700976	1.2248	0.908009	1.00964	0.941986	0.975806	1.00335	0.854106	1.35115
BB 07_Run 1_BB_W01	W0	BB	0.601641	0.99389	0.783385	0.982025	1.15145	1.0389	0.878298	1.00437	0.453898	1.06587	0.664395	0.807351	0.684864	0.782924	1.049	0.958749	0.475047	1.15176	0.950713	0.766707	0.820291	4.95728	1.06528	2.79616	0.532115	0	0.915512	1.98746	5.91577	1.14708	0.403784	0.895582	0.837132	1.00219	0.637617	0.764208	1.04882	0.919896	0.939843	0.530141	1.07193	0.765159	0.647763	0.709999	1.3091	0.776707	0.858767
BB 08_Run 1_BB_W01	W0	BB	0.984331	1.17929	1.17902	0.935595	1.08448	0.976292	1.21571	0.904628	0.650573	0.741154	0.972323	0.759312	0.958851	0.987451	0.855838	0.987439	0.984633	1.14036	1.8157	1.19944	1.02252	0.656484	1.25952	5.63545	0.95423	3.15302	1.46879	1.06019	0.45581	0.432722	0.409178	0.652092	1.06214	0.918712	1.825	0.722409	0.874264	0.919258	0.747486	1.05466	0.612379	1.92684	1.32777	0.756147	0.672789	1.32068	0.868792
BB 09_Run 1_BB_W01	W0	BB	1.19997	1.00611	0.801265	0.947	1.06747	0.79057	1.20783	0.721193	0.715305	0.777067	0.803448	0.770764	0.568424	1.18683	0.991217	0.872555	0.889132	1.00476	0.823258	0.926988	1.03404	0.530538	0.888381	2	0.954849	7.03726	1.46386	0.939811	0.42029	0.559793	1.35312	0.954251	0.838211	1.92944	0.609479	1.36953	0.718912	0.837522	0.854395	0.836983	0.839364	1.1155	1.00244	0.91036	0.783041	1.1858	0.949461
BB 10_Run 1_BB_W01	W0	BB	0.850816	0.851254	0.896492	1.31365	0.897161	1.16376	1.02851	0.88444	0.73227	0.794447	1.092	0.624876	1.08353	0.921688	1.00878	0.799038	0.962746	1.1332	1.44399	1.01881	0.977483	0.98343	1.3538	0	0.573164	0	0.991181	0.714365	1.13718	0.361211	1.19737	0.911996	0.88319	2.31645	0.736273	1.15146	0.556851	0.864151	0.972907	1.07103	0.829794	1.48273	0.749185	1.00126	0.662888	1.02825	0.518212
BB 11_Run 1_BB_W01	W0	BB	0.805989	1.06652	0.975081	0.873746	1.19308	0.945873	0.921748	0.99481	1.18398	1.06492	0.954443	1.27479	1.04115	1.04477	0.83178	1.52185	1.00473	0.963119	1.36432	1.12267	0.805309	1.07502	0.886947	0	1.15314	0	0.557709	1.48872	0.974178	1.61775	1.01218	1.23436	1.20442	1.26267	0.798357	0.694611	1.21505	1.03809	1.15514	0.626831	1.0366	0.686284	1.11543	1.53349	1.29121	1.06746	0.962688
BB 12_Run 1_BB_W01	W0	BB	1.27893	1.22106	1.26193	0.950213	0.977042	1.23805	1.13505	1.08571	1.3777	1.02487	1.36534	1.2545	1.22708	1.14393	1.21604	1.2028	1.15456	0.812968	0.81312	0.911366	1.18497	1.01657	0.905265	0	1.07332	1.3535	2.72998	0.906021	1.02582	1.17146	1.16931	0.88533	1.40257	1.45934	1.08152	1.04937	0.611096	1.02455	1.01744	1.1255	1.85674	0.42871	0.831518	1.13087	1.16093	0.867481	1.10745
BB 13_Run 1_BB_W01	W0	BB	1.40266	0.953907	0.827296	0.912646	1.10161	1.33077	1.04001	1.21972	0.996606	1.25341	1.24214	1.06161	1.07153	0.997232	1.22436	1.01256	0.995268	1.06984	0.862857	1.02453	1.06003	2.08565	1.03046	0	0.769525	4.09985	1.00882	1.82523	1.37803	0.890799	1.70946	0.975691	0.966611	0.997809	1.65771	1.20883	1.64047	1.34432	1.22972	1.02153	2.17679	1.60411	0.964428	0.998742	1.54982	0.699984	1.232
BB 14_Run 1_BB_W01	W0	BB	1.01567	0.961806	0.962098	0.883217	0.787712	0.825896	0.84256	0.937072	0.551654	1.02388	0.721626	0.683849	0.86925	0.815101	0.721825	0.806769	0.577749	0.974234	0.315869	0.537143	1.05087	1.24791	0.954039	0	1.10636	0	0.520179	0.635573	1.65416	0.931519	1.0212	1.78509	0.828619	0.375607	1.02841	0.63535	1.363	1.5468	1.10014	1.00448	0.684403	0.730843	1.03696	0.738054	0.850505	0.847944	0.759892
BB 15_Run 1_BB_W01	W0	BB	0.886463	0.878308	1.02492	0.683698	1.12761	1.12921	0.97149	1.17952	1.12808	0.727799	0.951946	0.921135	0.847392	1.00277	0.954916	1.18308	1.31504	0.853993	1.93248	1.59324	0.840604	0.498156	0.772326	2.16255	1.15769	0.904448	0.346404	0.686166	0.239213	0.707425	0.987816	1.0871	1.04001	1.35395	1.27863	1.01722	1.74384	0.597172	1.32774	1.1777	1.88775	1.05111	1.6086	1.09643	0.706122	1.28722	0.954989
BB 16_Run 1_BB_W01	W0	BB	0.732181	0.692796	1.33172	2.33696	0.670091	0.820178	0.832409	0.991954	1.25865	0.922614	0.888895	1.2155	0.741898	0.713641	0.848723	1.33115	1.15899	0.995242	0.772657	0.805837	0.868896	0.724377	0.969537	0	0.894668	0.928041	0.754492	0.438802	0.549024	0.907621	0.471603	0.609731	0.935477	0.540183	1.08818	0.982779	1.68805	0.766962	0.997804	0.831556	1.33336	1.46329	0.622894	0.991457	0.977012	0.934621	0.917578
BB 17_Run 1_BB_W01	W0	BB	1.29918	0.839296	0.968572	0.816441	1.01394	0.821815	1.03438	0.995629	0.968736	0.976123	1.09707	0.996904	1.17472	1.10677	0.884031	1.09303	0.944316	0.930559	1.17575	1.26932	0.940824	0.492634	0.962458	3.24054	1.2398	3.86231	1.03285	0.496182	0.933851	0.524335	0.478323	0.872837	1.01873	1.82922	1.31589	1.03389	1.24247	1.58649	1.53227	0.967973	0.963404	0.562413	0.781382	1.19948	1.26341	1.19603	1.23215
BB 18_Run 1_BB_W01	W0	BB	1.46844	1.36992	1.42079	0.685696	0.872987	1.09256	0.889047	1.38701	1.6006	0.927624	1.20347	1.43769	1.49557	0.921243	1.37287	1.56229	1.27038	1.15748	0.290098	0.377229	1.21046	1.56684	0.91371	0	1.51819	3.09319	3.4076	2.67098	0.541899	1.37943	0.604162	0.982408	0.971061	0.587798	1.54182	1.71755	1.12742	1.5899	1.10537	1.21403	0.44984	1.2782	1.41005	1.27449	1.19758	1.00373	1.46739
BB 19_Run 1_BB_W01	W0	BB	1.55805	0.836489	0.959386	1.19786	0.914163	1.02371	1.07987	1.12421	0.94204	0.82773	1.60604	1.12334	1.49314	1.26038	1.41635	1.37808	1.3441	0.906252	0.517255	0.837171	1.03901	0.701806	0.904677	0	1.04515	0.950399	0.847005	1.49993	0.475782	1.35266	0.500933	0.742134	1.07482	0.447257	1.6566	1.26603	1.68493	1.77809	1.26153	0.741137	1.73637	0.990359	1.1153	0.951156	0.924755	1.14355	1.00691
BB 20_Run 1_BB_W01	W0	BB	0.803943	0.921238	1.18957	1.21735	1.04169	0.806783	0.819155	1.07881	1.01736	1.07834	1.10991	1.2532	0.699007	0.916796	0.925636	1.42469	1.24733	1.09526	0.7637	1.06938	1.22056	0.877642	0.673731	2.29422	2.54219	3.2207	4.15244	0.894613	1.42081	1.06848	3.06836	1.75562	0.892539	2.16865	0.675849	0.876856	0.384435	0.648495	1.17282	1.02244	0.490976	0.841611	0.997559	1.44821	1.19235	1.0018	1.11226
BB 01_Run 1_BB_W07	W01	BB	2.31799	0.992666	1.12094	0.929546	0.811441	0.733163	1.37222	0.534557	0.587092	1.11414	0.259728	1.14537	0.979869	1.41896	1.66573	1.11995	1.58386	1.03669	0.303057	0.465579	1.43386	1.2368	1.00208	0	0.726184	12.325	2.07668	1.52201	0.371039	1.09009	0.19409	4.08651	0.755921	0.185147	1.12852	4.76514	1.19257	0.996727	0.457852	0.217356	1.31603	0.783647	1.1891	0.900073	1.39205	1.18081	0.915316
BB 02_Run 1_BB_W07	W01	BB	1.33578	1.86626	0.8387	0.72156	0.886424	0.345623	0.971309	0.76957	1.07721	1.63577	0.13475	0.692672	0.677011	0.834483	0.773351	1.13627	0.610136	0.989039	0.164812	0.293476	1.63346	1.39756	1.11703	0	0.621023	17.8599	2.0963	2.82055	0.588622	0.750471	1.03133	5.43516	0.716399	0.118738	1.43345	7.36994	0.742317	1.44793	1.2007	0.289712	0.844068	0.264348	0.940649	0.661935	0.731336	1.40937	1.03667
BB 03_Run 1_BB_W07	W01	BB	1.19742	1.02626	0.707182	0.765944	1.07659	0.553889	0.883031	0.63292	1.07464	0.715573	0.191777	0.720989	0.728032	0.705261	0.730267	0.798962	1.06609	0.844837	0.18603	0.47537	1.59068	1.06066	0.978015	0	0.816778	18.6893	2.37386	1.16732	0.581349	0.553671	1.48855	8.13228	0.844763	0.197364	1.22082	4.44128	1.74961	1.5513	0.699949	0.41068	0.97269	0.456733	1.14684	0.93794	0.845614	1.18191	0.888249
BB 04_Run 1_BB_W07	W01	BB	1.16357	1.10553	0.730274	1.24965	0.568904	0.425977	1.01115	0.529609	0.459756	1.26338	0.225863	0.731742	0.761818	0.895868	0.748124	0.741533	0.493834	0.873767	0.288119	0.482805	1.77418	1.45595	1.30832	0	0.824126	9.65205	4.01893	2.72524	1.35432	1.16772	0.952173	2.37487	0.566613	0.168419	1.21198	2.62334	0.802199	1.28966	0.497927	0.365628	1.34855	0.506247	0.71036	0.854265	0.766224	0.882509	1.18657
BB 05_Run 1_BB_W07	W01	BB	2.01536	0.91575	0.67564	1.12907	1.04808	0.591548	1.44104	0.740983	0.972911	0.944475	0.641913	2.32703	1.61087	1.16335	1.69136	1.17684	1.32756	1.03972	0.151426	0.445965	1.70788	4.63662	1.09193	0	0.65865	10.4983	2.53336	1.54333	3.42421	1.21474	0.958767	3.08392	0.972317	0.115508	1.24286	3.30432	0.731307	0.870107	0.816054	0.342229	1.27153	0.945735	1.35785	1.03333	0.899712	1.15405	0.803602
BB 06_Run 1_BB_W07	W01	BB	1.42967	0.853888	0.804167	0.889451	0.960361	0.599526	1.07485	0.668575	0.826549	0.769622	0.236897	1.04606	0.562454	1.08796	0.928601	1.24739	0.800275	1.00132	0.184814	0.427722	1.67724	0.936016	0.770799	0	0.56956	18.168	2.84115	1.10052	1.08944	0.719264	4.01461	5.40281	0.978818	0.266206	1.50088	3.7822	4.51886	1.26852	0.663025	0.607402	0.538777	0.92184	0.961511	0.729867	0.808283	1.37604	1.14541
BB 07_Run 1_BB_W07	W01	BB	1.4973	0.940087	0.79552	0.77606	1.21239	0.704403	1.29674	0.688053	0.736818	1.03307	0.324174	0.860191	0.660955	0.965512	1.07078	1.11247	0.604829	1.02767	0.148534	0.531976	1.54966	1.10524	1.18267	0	1.23795	16.1144	2.28444	1.14143	1.71577	1.73234	1.12475	4.6199	1.003	0.158957	1.40361	4.44366	1.374	1.66502	0.865027	0.368591	1.07066	1.01961	0.623948	0.736463	1.06607	0.78393	1.26265
BB 08_Run 1_BB_W07	W01	BB	1.38581	1.26096	0.677266	0.959356	1.45094	0.729863	1.24703	0.686455	0.784871	0.801935	0.55076	0.872132	0.731095	1.12814	1.07536	0.919038	1.14223	1.34481	0.243857	0.474749	2.38284	1.28002	0.962089	0	1.68086	22.636	2.30243	1.443	0.620394	0.974296	0.687447	3.59907	0.895963	0.234616	1.97577	3.99	1.31431	0.897012	0.657347	0.48703	1.19434	1.36322	1.35024	0.880897	0.429001	0.991716	1.00682
BB 09_Run 1_BB_W07	W01	BB	1.31172	0.900653	0.586814	0.555008	0.844149	0.37799	0.932992	0.547803	0.971076	0.734941	0.378028	1.08616	0.642654	0.800492	0.793471	1.26006	1.07252	0.927154	0.477786	0.901962	1.37633	0.820576	0.974497	0	0.781432	12.662	2.84483	0.603578	0.508402	2.08	0.596533	4.79107	1.61461	0.323585	1.88782	6.0396	1.35545	1.05881	0.695304	0.291227	1.2247	0.675423	0.96728	1.03752	0.989906	0.956325	1.04443
BB 10_Run 1_BB_W07	W01	BB	1.64637	1.05518	0.811324	1.33052	0.98187	0.800853	1.54685	0.791423	0.760104	1.19607	0.512179	0.982994	1.09701	1.24238	1.20368	1.10339	1.02815	1.29205	0.410198	0.799079	2.14179	1.10486	1.43481	0	0.484442	18.883	2.51357	2.21945	0.220396	1.39982	1.65072	3.99027	0.981947	0.146378	1.35699	3.51622	0.827853	1.6835	0.684676	0.645883	0.484929	1.22168	0.787289	0.847658	0.713103	0.915026	0.687678
BB 11_Run 1_BB_W07	W01	BB	1.48325	1.05125	0.594487	0.617796	1.27683	0.716313	1.19875	0.602691	1.164	0.767149	0.279031	0.905177	0.72503	1.27185	0.920912	0.818776	0.996399	0.908049	0.293614	0.588885	1.47641	0.909399	0.647493	0	1.46014	23.6785	1.83531	0.69175	1.31913	0.685927	1.44936	6.26822	1.05463	0.406843	0.773319	3.68728	3.73839	1.18171	0.6477	0.491382	1.81612	0.450618	1.23135	1.06837	0.758943	1.01727	0.867287
BB 12_Run 1_BB_W07	W01	BB	1.2201	0.9637	0.667541	0.580832	0.733356	0.71603	0.943262	0.756017	1.2684	0.843741	0.277287	1.27831	0.954383	0.7745	0.946455	1.40106	1.13149	0.834676	0.240377	0.412881	1.45105	1.02077	0.587532	0	0.497797	13.4206	2.98437	1.88463	1.72687	1.27912	1.32911	4.11541	0.848289	0.362789	1.38398	4.10998	1.25934	1.37139	0.906919	0.507402	1.89696	0.225558	0.863332	0.931131	1.00721	0.717438	0.856202
BB 13_Run 1_BB_W07	W01	BB	1.27292	0.786857	0.655149	0.417053	0.774504	0.661608	0.864446	0.683367	1.07254	0.635728	0.586766	0.779704	0.814533	0.659695	0.800121	0.945255	1.0397	0.898638	0.0672557	0.285826	1.91504	1.44742	0.806125	0	1.16996	25.2099	2.51225	1.00729	0.40514	0.546053	0.849617	3.87626	0.668918	0.340741	1.56126	4.20681	2.59416	1.55768	0.649345	0.577592	1.81387	1.13508	0.955281	0.724585	0.64422	1.73643	0.764839
BB 14_Run 1_BB_W07	W01	BB	1.23379	0.999628	0.882249	0.811175	1.05707	0.573292	1.03051	0.54732	0.626001	0.873221	0.192318	0.727618	0.730581	0.865895	0.668795	1.20081	0.666468	0.864609	0.156032	0.321149	1.29919	1.07163	0.901233	0	1.18821	18.9729	1.7171	1.47112	0.460107	1.27112	1.34007	5.51571	0.724634	0.142685	1.81693	3.54084	1.25515	1.45959	0.665132	0.442822	3.15212	0.545266	0.859054	0.860029	0.896599	1.23393	1.00872
BB 15_Run 1_BB_W07	W01	BB	1.45602	0.763398	0.92857	0.44549	0.803669	0.501568	1.2732	1.39475	1.31669	0.927082	0.632063	0.960343	0.670326	1.07817	0.942348	1.27798	1.70362	0.831925	0.240848	0.637637	2.2891	1.01697	0.756426	0	2.88448	20.1462	1.79282	0.907106	0.845797	0.909105	2.88805	4.87557	1.17414	0.47541	1.20619	4.09443	2.94621	0.856691	1.10515	0.452678	1.47214	1.04249	1.43763	1.08627	0.826085	1.12542	1.04021
BB 16_Run 1_BB_W07	W01	BB	1.14129	0.708589	1.25455	1.65045	0.586499	0.70711	1.26959	0.789643	1.55843	0.831649	0.355187	0.972628	0.679293	0.73106	1.11819	1.14008	1.22361	0.893837	0.390224	0.951125	1.08825	0.936912	0.903739	0	0.760838	4.82954	1.92306	0.463386	0.845017	2.12042	0.645414	1.21957	1.44009	0.118442	1.53699	3.24127	1.56872	1.63122	0.964799	0.394858	2.14622	0.887009	0.688172	1.05872	0.866206	0.831728	0.753227
BB 17_Run 1_BB_W07	W01	BB	1.77992	0.734026	0.967326	0.49823	1.08512	0.507419	1.023	0.837398	0.924302	1.22623	0.456574	0.900706	0.872087	1.11685	0.963081	1.02749	0.967054	0.99759	0.165449	0.570013	1.9571	0.829561	0.750337	0	1.25271	29.6065	2.17363	0.823965	1.05288	1.16182	0.901331	2.83021	1.03324	0.288204	1.67659	4.76675	1.24079	1.15676	0.769103	0.44625	1.91636	0.344267	0.781782	0.978785	1.11154	0.767134	1.01075
BB 18_Run 1_BB_W07	W01	BB	1.45228	1.20691	0.924958	0.476575	0.963066	0.673483	0.917706	0.834785	1.43226	0.765069	0.30067	1.21729	1.02249	0.803164	1.2741	1.1738	1.18958	0.9527	0.11314	0.286072	1.30976	1.16261	0.695669	0	0.966169	13.7281	3.4027	1.2734	0	1.77572	0.774905	3.65634	0.883263	0.103987	2.29526	3.93746	1.41147	1.58174	0.88651	0.495951	0.676139	0.587057	1.38406	1.1021	0.963341	0.962094	1.34869
BB 19_Run 1_BB_W07	W01	BB	1.8254	1.39499	0.90204	0.64203	0.971024	0.57205	1.14667	0.998945	1.13375	1.17182	0.91519	1.50004	1.20654	1.00243	1.02964	1.34304	1.47273	0.897912	0.0960023	0.272019	1.71452	1.65055	1.10342	0	0.851364	16.72	2.54408	1.18711	1.97159	1.14155	1.03248	1.52413	0.688275	0.143671	1.82812	4.40583	1.91795	1.60124	1.00697	0.502937	1.94084	1.04867	0.83263	0.90327	1.18136	0.795525	1.39485
BB 20_Run 1_BB_W07	W01	BB	1.24195	0.845214	1.00549	0.861376	0.92594	0.567797	0.864282	0.8277	1.17477	1.25564	0.558326	1.06007	0.763915	0.79359	1.00583	1.28014	1.32632	1.06746	0.227003	0.49089	1.9166	1.51524	0.834803	0	1.64621	31.1134	4.96479	0.997223	1.99029	1.29727	6.07386	6.32721	0.974075	0.925745	1.74805	3.28188	1.07955	0.94812	1.16736	0.561143	1.03764	1.32007	1.04354	1.14356	1.11729	0.889031	1.10036
BB 01_Run 1_BB_W02	W02	BB	1.66126	1.18009	0.732697	0.584268	0.490934	0.37559	1.15397	0.692509	0.693908	1.1911	0.363469	1.32255	0.974573	1.02869	1.1898	0.901715	1.67922	0.956609	0.00205738	0.0858196	2.90887	0.801781	1.0345	0	0.864134	14.9338	2.69338	1.02329	0	0.943032	0.264275	3.76344	0.656032	0.413846	0.936572	9.07604	2.31236	1.25918	0.482444	0.292685	7.08578	0.708748	1.08	0.649627	1.41759	1.12679	1.11925
BB 02_Run 1_BB_W02	W02	BB	1.06827	1.47481	0.327012	0.402847	0.625668	0.185971	1.16796	0.378016	0.43087	0.943725	0.152613	0.641019	0.3275	0.654164	0.534945	0.716844	0.57425	0.656776	0.0777953	0.161347	1.5967	0.375055	0.76072	0	0.442766	20.6536	2.23381	1.11545	1.2611	0.798338	0.859184	5.83513	0.965818	0.144958	0.545335	9.89913	0.936557	1.0655	0.747408	0.113835	4.14081	0.0758951	0.548242	0.319586	0.621925	0.92538	0.753699
BB 03_Run 1_BB_W02	W02	BB	1.90425	1.48498	0.67285	0.497682	1.18299	0.514035	1.48531	0.667822	1.11953	0.9773	0.225348	0.988865	0.78033	1.1262	1.00453	0.945491	1.0186	0.971858	0.148779	0.40742	1.75821	0.617015	0.822149	0	0.99761	25.1822	2.23681	1.86048	0.950972	1.15488	1.37972	8.04295	0.837037	0.415452	1.09114	7.37181	2.14421	1.4267	0.66498	0.379431	6.78847	0.579485	1.28547	0.724514	1.57934	0.847019	1.29684
BB 04_Run 1_BB_W02	W02	BB	1.29408	1.36195	0.702328	0.963551	0.555887	0.355965	1.05929	0.571405	0.653838	0.911002	0.191224	0.845629	0.927642	0.820036	0.858927	0.963252	0.611309	1.11252	0.209429	0.371202	1.48012	0.462064	1.34728	0	0.419722	19.5348	5.62498	2.37806	0.906234	1.03878	0.581428	3.50675	0.548926	0.265178	1.35451	8.42702	1.86154	2.25516	0.489581	0.19285	1.99977	0.292198	0.672988	0.574417	0.791363	1.05652	1.32834
BB 05_Run 1_BB_W02	W02	BB	2.51425	1.3676	0.617571	0.685015	1.05588	0.44416	1.75147	0.853511	1.25078	1.14869	0.641847	2.12502	1.79779	1.40207	1.833	1.54771	1.60432	1.13186	0.146506	0.349249	1.50995	3.36018	1.19002	0	0.718389	20.397	2.19987	2.60194	2.3534	1.30693	2.08758	4.34113	1.01478	0.267623	1.26554	7.65065	1.27621	1.61763	0.578897	0.303037	4.82037	1.24365	1.57831	0.698171	1.55092	1.16177	0.789006
BB 06_Run 1_BB_W02	W02	BB	1.5648	0.96861	0.75677	0.754742	1.09069	0.517205	1.08588	0.867784	0.994134	1.03862	0.288693	1.0246	0.580764	0.966758	1.145	1.28212	0.975985	1.16393	0.335898	0.487799	1.56151	0.698349	0.947122	0	0.710578	31.0729	3.85891	1.72157	2.10978	0.895137	1.85648	6.49691	0.896665	0.492624	1.01862	6.92311	7.43283	1.39119	0.533543	0.307186	4.78548	0.983984	1.14697	0.764825	0.677885	1.47884	0.965131
BB 07_Run 1_BB_W02	W02	BB	1.31169	1.23562	0.666827	0.537858	1.02957	0.494383	1.22742	0.778891	0.689657	1.01789	0.17893	0.793931	0.613171	0.910548	0.989582	1.31414	0.84357	0.941524	0.248722	0.47186	1.12767	1.35146	0.997543	0	0.502899	40.6259	2.69037	1.32048	1.5999	1.26436	0.543409	4.60099	0.624953	0.238586	0.920556	7.97426	2.07757	1.66464	0.749416	0.285047	3.80051	0.850403	0.59447	0.682239	0.605923	1.25769	1.08023
BB 08_Run 1_BB_W02	W02	BB	1.37842	1.14351	0.634419	0.576672	0.949177	0.362231	1.18426	0.527333	0.731775	0.891071	0.260371	0.838627	0.855147	0.86936	0.83641	1.23096	0.965096	1.17613	0.479333	0.695897	1.43193	0.938375	1.02764	0	0.73468	38.7273	3.16175	1.13955	1.05855	1.30436	0.218224	4.31583	0.719661	0.325883	1.49037	7.56715	1.62664	1.03007	0.609075	0.286116	4.70192	1.32228	1.33095	0.646526	1.06483	1.34389	0.98511
BB 09_Run 1_BB_W02	W02	BB	1.40305	1.13366	0.460054	0.428238	0.832552	0.269295	1.05405	0.671101	0.943487	0.97867	0.194915	0.933515	0.57691	0.93709	0.87838	1.10422	0.888975	1.02822	0.385167	0.511235	1.19432	0.461229	0.788858	0	0.255601	46.9892	3.21946	0.482748	0.44501	0.890152	0.59626	7.27935	0.714995	0.462042	0.898196	12.195	1.631	1.27821	0.777008	0.172465	4.74527	0.871331	1.21703	0.659308	0.854338	1.17251	0.873831
BB 10_Run 1_BB_W02	W02	BB	1.40313	1.05978	0.659169	0.80138	0.589242	0.559459	1.37194	0.627378	0.785294	1.14219	0.336581	0.702126	1.1068	1.04102	1.07103	1.26384	1.08324	1.14978	0	0.138373	2.66498	0.803736	1.31319	0	0.867605	15.8126	3.19771	1.28655	0.696644	1.65951	2.55247	5.64609	1.0642	0.409286	0.976493	6.93897	1.0331	1.59461	0.673655	0.335754	2.6896	1.01391	0.96345	0.802394	0.842578	0.91461	0.50652
BB 11_Run 1_BB_W02	W02	BB	1.85757	1.2164	0.658307	0.355854	0.817388	0.362534	1.34213	0.792493	1.69086	1.10493	0.171731	1.32952	1.05426	1.20169	0.900806	1.45961	1.50702	1.13769	0.0314735	0.177254	2.37481	0.881999	0.639092	0	2.49756	52.7743	3.62594	1.63525	1.42811	1.53374	2.15226	10.5082	1.00533	0.960425	0.832879	10.0434	6.53911	2.29505	0.694551	0.330554	5.21568	0.851446	1.29195	0.81024	1.62355	1.45197	1.05244
BB 12_Run 1_BB_W02	W02	BB	1.48764	1.40027	0.854258	0.402534	0.704755	0.515344	1.26651	0.841228	1.43447	1.30315	0.282557	1.3182	0.984333	0.870737	1.002	1.57077	1.26224	0.834153	0.0340663	0.214074	2.04724	0.879385	0.426703	0	1.05717	41.3552	3.61428	2.27462	0.708381	1.18785	3.53771	7.29837	0.593392	0.662522	1.37226	11.4401	1.89823	1.47613	0.735825	0.418633	7.28847	0.448547	1.04157	0.763052	1.45397	1.3003	0.923812
BB 13_Run 1_BB_W02	W02	BB	2.03504	0.996474	0.679776	0.305435	0.663601	0.483158	1.21353	0.88893	1.19346	0.932221	0.291932	1.0863	1.14505	0.809008	0.888665	0.834013	1.17054	1.10601	0.0319549	0.117962	2.15638	0.604044	0.838801	0	1.41888	49.3445	3.16009	1.06374	1.28621	0.707976	3.56661	7.44573	0.647447	0.640089	1.02596	10.7613	2.87733	1.9819	0.975869	0.521568	4.40354	1.56964	1.04852	0.708738	1.72808	0.895943	1.01774
BB 14_Run 1_BB_W02	W02	BB	1.40687	1.02204	0.947702	0.496833	0.800364	0.373736	1.32046	0.557752	0.730019	0.883575	0.224447	0.897802	0.626235	0.865936	0.61854	0.881372	0.77801	0.763002	0.0678237	0.276506	1.22643	0.701387	0.954631	0	0.688376	54.5897	3.00419	1.46066	1.33761	0.53158	1.37304	4.8774	0.717312	0.166034	1.10723	7.28225	1.50931	2.35982	0.87997	0.319528	7.97691	0.682677	0.92489	0.676224	1.85317	1.21646	0.888112
BB 15_Run 1_BB_W02	W02	BB	1.57727	0.867954	0.627034	0.252808	0.648266	0.361035	1.13825	1.27414	1.19274	1.00301	0.237078	1.34329	0.824634	0.994105	0.98315	1.55429	1.53357	0.869612	0.298389	0.795093	1.45457	0.329863	0.313563	0	1.71668	26.0995	1.66175	1.91057	0.392625	2.19079	0.62546	11.7537	0.908371	0.968245	1.40409	13.2749	4.99389	0.873211	0.971649	0.310307	6.6665	0.751055	1.27611	1.00406	1.14732	0.701655	1.02047
BB 16_Run 1_BB_W02	W02	BB	1.19461	0.958904	1.18889	1.50579	0.55478	0.500831	1.26954	0.799594	1.25871	1.09866	0.203203	1.36355	0.664798	0.87362	1.09111	1.54283	1.01957	0.912146	0.230183	0.42243	1.40398	0.329782	0.901094	0	0.807135	12.5979	2.39122	1.11366	0	2.00109	0.639845	2.4126	0.813452	0.143318	1.5077	9.69495	2.48886	1.71965	0.853885	0.303936	8.01912	1.08792	0.652982	0.947145	1.39031	0.907409	0.882768
BB 17_Run 1_BB_W02	W02	BB	1.93059	0.912473	0.826983	0.302024	0.986675	0.34322	1.25433	0.769729	1.00803	1.406	0.197554	1.18926	0.926687	1.0006	0.942755	1.27415	1.05415	1.06998	0.216702	0.406683	1.39128	0.553868	0.587247	0	0.851899	63.2556	2.65298	1.56992	2.03954	1.9307	1.11447	4.7344	0.637023	0.439801	1.36332	11.2233	1.71368	2.46781	0.920038	0.260752	8.51886	0.444176	0.922466	1.06282	1.50357	0.717739	1.47046
BB 18_Run 1_BB_W02	W02	BB	1.52779	1.46493	1.13365	0.333138	0.824089	0.495281	1.10793	1.08346	1.68529	1.21383	0.150952	2.072	1.2353	0.748387	1.15446	2.37317	1.1699	1.15985	0.0628314	0.282249	1.16228	1.50896	0.710244	2.48523	0.565877	43.131	5.33657	1.18609	1.20788	2.72688	0.891545	6.57228	0.451723	0.10057	1.72555	10.214	1.73509	2.01547	0.707526	0.4575	4.57809	1.31171	1.49258	1.03968	1.38526	1.02247	1.05975
BB 19_Run 1_BB_W02	W02	BB	1.85974	1.25284	0.597728	0.511978	0.912589	0.442986	1.33773	1.00735	1.22607	1.15589	0.509204	1.28766	1.16943	0.789942	1.17639	1.40346	1.48367	0.919619	0	0.0225168	2.51601	0.589236	0.875644	0	1.04877	34.6286	2.95825	1.14946	0.782652	1.7738	0.917063	2.56471	0.778982	0.162915	1.78265	12.0579	2.58788	1.46627	0.991675	0.39072	3.863	0.701376	0.918194	0.962081	0.976835	0.887624	1.17188
BB 20_Run 1_BB_W02	W02	BB	1.70146	0.791877	0.532278	0.40137	0.757911	0.385105	1.14548	0.95803	1.19391	1.10271	0.254835	1.61053	0.753385	1.06836	1.06876	1.80393	1.37531	1.07216	0	0.170167	1.74673	0.332328	0.412986	0	3.27582	31.553	3.56688	1.11704	1.89632	2.14432	3.9377	9.72442	1.17644	2.40484	0.723804	9.0578	1.53277	1.32162	0.878549	0.322834	3.64235	0.948388	1.15593	0.887018	0.690594	0.792492	1.29777
BB 01_Run 1_BB_W03	W03	BB	1.80694	1.09124	0.505572	0.415748	0.347381	0.272963	1.29984	0.557444	0.601154	1.11239	0.217995	1.4206	1.00373	1.11804	1.16765	1.11795	1.55455	0.784791	0.0308781	0.19036	2.29733	0.577382	0.884076	0	0.714233	14.7872	2.57348	0.766252	0.374134	3.29032	0.309365	4.77864	0.668864	0.348178	1.25752	14.4374	3.08317	1.83057	0.41805	0.196649	13.337	0.476626	0.955186	0.948402	3.9715	0.579253	1.1874
BB 02_Run 1_BB_W03	W03	BB	1.61884	1.72931	0.521243	0.345431	0.633235	0.202405	1.44306	0.493343	1.09337	1.75456	0.174948	1.20133	0.733544	0.692263	0.731683	1.71319	0.78452	0.980414	0.0457967	0.264446	2.2019	8.08464	1.07413	0	0.699938	36.8243	3.72791	1.04213	5.26963	3.16607	1.25372	8.10399	0.799946	0.207979	1.36429	14.4853	1.03275	1.96697	0.711736	0.0187411	7.78577	0.276437	0.979639	0.801389	1.78085	0.910407	1.18129
BB 03_Run 1_BB_W03	W03	BB	1.7522	1.32034	0.531658	0.408327	0.949892	0.331464	1.56191	0.756168	1.21702	1.34237	0.168503	1.12821	0.771893	0.983721	0.961214	1.43607	1.09953	1.05369	0.0654148	0.361393	1.43952	0.858836	0.900456	0	1.05001	42.8895	2.89616	0.843179	1.48939	2.54771	0.423453	9.92974	0.755193	0.340624	1.12273	12.3717	3.18298	2.29257	0.718535	0.198966	9.45898	0.376125	1.41527	0.857429	2.54244	0.744977	0.994756
BB 04_Run 1_BB_W03	W03	BB	1.3886	1.61691	0.568663	0.67142	0.427239	0.230775	1.42169	0.575003	0.570006	1.44419	0.108295	0.797106	0.787741	0.93335	0.93319	0.854867	0.619314	0.938913	0.255553	0.412376	1.41078	0.449916	1.16888	0	0.427033	15.73	5.62802	1.25218	0.454936	2.02519	0.526158	3.43608	0.612652	0.21177	1.4019	12.7083	1.93973	2.18254	0.494409	0.146407	6.40735	0.994949	0.661726	0.914783	1.26059	0.57761	1.34389
BB 05_Run 1_BB_W03	W03	BB	2.56101	1.4262	0.563285	0.689037	0.978597	0.339534	2.11732	0.888004	1.29194	1.69343	0.544591	2.22239	1.58344	1.7215	1.91979	1.58517	1.7503	1.22237	0.158798	0.35144	1.47935	0.555523	1.03817	0	0.421282	38.0236	3.48278	1.78522	1.51525	2.93951	1.4286	5.63998	0.616514	0.160914	1.12161	13.0119	1.54615	1.84006	0.681426	0.241522	9.76809	1.12025	1.62369	0.936283	1.55556	0.814431	0.77594
BB 06_Run 1_BB_W03	W03	BB	1.79334	0.894511	0.710654	0.507019	0.728147	0.291258	1.30066	0.815103	1.17867	0.949819	0.213683	1.23888	0.89851	1.2603	1.0635	1.29369	1.21136	1.18913	0.157682	0.442876	1.10327	0.417666	1.04573	0	0.39906	37.5426	6.10856	1.21548	2.22096	2.96178	1.26703	9.00875	0.859223	0.364187	1.05691	11.9017	7.88713	1.7387	0.541293	0.218605	6.83623	1.16645	1.32547	0.663057	2.23166	0.571798	1.14848
BB 07_Run 1_BB_W03	W03	BB	1.20676	1.27941	0.467745	0.420812	0.708913	0.265607	1.27865	0.615187	0.625566	1.28535	0.15413	1.0849	0.646656	0.73049	0.869272	1.36252	0.572979	1.14694	0.123803	0.318882	1.2725	0.430892	0.812281	0	0.515057	32.2637	2.8657	1.05327	1.11821	2.83302	0.186115	4.71776	0.658358	0.204198	1.10095	11.5825	1.90831	2.11208	0.707087	0.178264	10.7762	0.699642	0.538858	0.631971	2.45893	0.6547	1.26245
BB 08_Run 1_BB_W03	W03	BB	1.48522	1.16106	0.515216	0.378628	0.75632	0.25233	1.43781	0.715347	0.884682	1.00257	0.232271	1.38191	0.810133	0.935255	0.904731	1.37104	1.1677	1.2766	0	0.0580222	2.44757	3.10712	0.85697	0	2.40398	44.8574	3.57821	1.62447	1.56082	2.9765	0.847959	5.21064	1.14175	0.255285	1.39849	13.1568	1.54061	1.37862	0.507189	0.137703	6.5968	1.29735	1.34601	0.886915	2.09263	0.593317	1.35825
BB 09_Run 1_BB_W03	W03	BB	1.43166	1.27164	0.528447	0.36093	0.636647	0.151614	1.19881	0.64306	0.957071	0.981064	0.147267	0.979583	0.68562	0.780126	0.858121	1.18854	0.901211	0.987081	0	0.0527803	2.51928	0.994361	0.534001	0	1.28896	46.435	3.96182	1.83066	1.06207	1.90008	0.823507	9.05982	0.655432	0.494951	1.45717	18.7321	1.77602	1.2463	0.784582	0.0837273	8.49617	0.656025	1.0774	0.784404	1.56746	0.807649	0.905033
BB 10_Run 1_BB_W03	W03	BB	1.52159	1.13951	0.663926	0.729768	0.446238	0.355469	1.56175	0.930385	0.864523	1.49402	0.164195	1.11062	0.97311	0.932258	1.05263	1.2098	1.22724	1.20772	0	0.120374	3.67384	0.711787	1.25945	0	0.562134	17.682	4.19894	0.701371	0.488318	3.01521	0.837509	6.90602	0.720479	0.232308	1.20454	10.9818	1.18084	2.39026	0.51841	0.250606	6.74032	0.884367	0.740486	0.756465	1.06613	0.727893	0.624488
BB 11_Run 1_BB_W03	W03	BB	2.0708	1.20633	0.653909	0.279153	0.713168	0.282846	1.37805	0.750503	1.53308	1.01559	0.200588	1.2896	1.2664	1.13471	1.07369	1.87323	1.36748	1.14139	0	0.154938	2.11308	0.465433	0.475184	0	2.33732	51.5403	3.5447	1.43826	2.38825	3.48706	0.776058	10.3925	0.994746	0.527471	1.21543	14.6274	7.45042	2.63888	0.720081	0.19151	12.8641	0.800976	1.65725	1.06305	3.78152	0.921922	1.26673
BB 12_Run 1_BB_W03	W03	BB	1.77733	1.43323	0.630405	0.29504	0.604633	0.346907	1.43166	1.02844	1.20392	1.4125	0.163735	1.3241	1.21367	0.857672	1.05212	1.8697	1.14756	0.861414	0	0.130479	2.04203	0.681406	0.294298	0	0.737111	44.5735	3.50732	1.17088	2.12285	2.33161	2.69585	8.96971	0.664769	0.443987	1.37511	13.4736	2.09564	1.76402	0.92811	0.257968	13.9451	0.183841	1.04663	0.89162	3.49971	0.895917	0.946439
BB 13_Run 1_BB_W03	W03	BB	2.19545	0.884376	0.70785	0.29236	0.628629	0.367677	1.47438	0.963342	1.41907	1.05003	0.29513	1.46973	1.2971	0.726603	1.06482	1.51084	1.32045	1.18876	0	0.103093	2.02146	0.983127	0.712156	0	1.45759	54.3524	4.2632	0.448959	0.522384	2.42528	0.756848	6.1712	0.922733	0.326602	1.16419	12.9095	3.55206	2.49426	0.942691	0.228472	11.0423	1.41077	1.39504	0.802188	4.31631	0.847054	1.35595
BB 14_Run 1_BB_W03	W03	BB	1.61439	1.19936	0.752313	0.58167	0.920021	0.269848	1.62908	0.758197	0.805092	1.25575	0.268604	1.09693	0.869993	1.00081	0.757947	1.29338	0.839659	0.768144	0	0.047849	1.4026	0.508368	0.947078	0	1.11224	48.9042	4.18126	1.14554	1.15506	2.76496	2.17677	7.6306	0.677749	0.220237	1.54207	17.7642	2.21348	2.03273	0.635832	0.209658	12.7069	0.550995	0.774007	0.701577	2.63668	0.763531	1.1738
BB 15_Run 1_BB_W03	W03	BB	1.9185	0.976625	0.807761	0.267902	0.721413	0.32212	1.44253	1.57893	1.46344	0.971416	0.189953	1.28043	0.893527	1.00095	1.23264	1.67607	1.72792	0.976732	0.102759	0.482101	2.08442	1.9501	0.255923	0	1.77688	57.1308	2.52906	0.812983	3.84076	2.26048	1.30985	8.47517	0.839898	1.04601	1.47943	15.975	5.12284	1.25422	1.09745	0.186678	15.6531	1.03306	1.54605	0.860616	3.84648	0.865616	1.2932
BB 16_Run 1_BB_W03	W03	BB	1.45176	1.22187	1.26126	1.9271	0.603429	0.526214	1.58315	0.726615	1.66803	1.1247	0.182252	1.45226	0.833985	0.996041	1.42374	1.55873	1.21478	1.18709	0.0474967	0.261951	1.41972	0.790185	0.92531	0	0.544868	26.1298	3.64454	2.03859	0.624714	2.7135	0.652767	2.64726	0.44242	0.126839	1.3392	13.1309	2.48721	2.33881	0.991767	0.298486	15.4486	1.53574	0.897063	0.87866	3.10097	0.774471	1.03147
BB 17_Run 1_BB_W03	W03	BB	1.8509	0.87633	0.696701	0.242093	0.707536	0.204236	1.27402	0.733374	0.893692	1.07637	0.23882	1.13987	1.0364	0.948296	0.925151	1.37105	0.990586	0.936032	0	0.0480257	2.61526	0.410654	0.447882	0	1.56866	58.961	3.19242	0.750834	3.44616	2.45334	1.76687	6.86405	0.76897	0.257276	1.49268	21.7385	2.21305	1.72322	1.05535	0.177673	12.4215	0.386387	0.74356	0.967675	3.5457	0.600788	1.29548
BB 18_Run 1_BB_W03	W03	BB	1.88636	1.28097	0.883244	0.348887	0.910697	0.467404	1.48684	0.98016	1.69214	0.969099	0.218349	1.9266	1.38382	0.820102	1.51961	1.36011	1.4053	1.09899	0	0.0169867	2.18892	0.456518	0.604644	0	0.931985	52.2423	5.97219	1.06049	1.14633	2.85032	0.782045	7.53643	0.569165	0.126585	1.8256	17.0712	1.90775	2.27761	0.69867	0.288904	12.229	1.11319	1.78195	0.837024	2.01264	0.589008	1.35855
BB 19_Run 1_BB_W03	W03	BB	2.0558	1.24933	0.510133	0.425048	0.880365	0.374584	1.36162	1.03398	1.20467	1.22022	0.443538	1.57306	1.32791	0.937347	1.216	1.5703	1.50326	0.941109	0	0.0259126	2.80138	0.927108	0.832615	0	0.893504	47.928	3.36243	2.11198	0.454846	2.5552	2.534	3.35306	0.763117	0.139712	1.63466	16.3649	2.65351	2.62464	0.926539	0.253947	11.1845	0.919222	1.06886	0.846841	2.92206	0.867709	1.54443
BB 20_Run 1_BB_W03	W03	BB	1.87803	1.03197	0.629737	0.471212	0.738528	0.301688	1.27981	0.867358	1.03454	1.38478	0.163283	1.60235	0.740762	0.980666	1.13246	1.97581	1.11182	0.990612	0.077715	0.244961	1.74475	0.506414	0.366866	0	1.84911	36.2196	4.26767	1.38294	1.31713	2.07734	4.99711	12.331	0.600075	2.18107	1.13228	14.8518	2.5293	1.99128	0.924931	0.23084	12.7913	1.12428	1.3978	0.975706	2.86014	1.11315	1.15917
BB 01_Run 1_BB_W04	W04	BB	2.12616	1.42153	0.65769	0.400359	0.317615	0.184237	1.5921	0.70179	0.429304	1.48744	0.154602	2.01888	1.29942	1.15931	1.29585	1.60945	1.27701	1.08817	0.382473	0.400334	0.984866	0.444298	0.724902	0	0.173685	18.1129	2.71226	2.04908	1.01117	2.8441	0.348395	6.20411	0.638577	0.193092	1.6278	19.3391	3.42242	2.0338	0.498066	0.121681	25.8516	0.621265	1.42665	1.1093	6.36043	0.755568	1.85859
BB 02_Run 1_BB_W04	W04	BB	2.13596	2.44868	0.505247	0.303825	0.641004	0.12195	2.14646	0.574521	1.05135	2.21987	0.126401	1.40228	0.600559	0.874537	1.10307	1.843	0.816986	1.14093	0.182098	0.23901	1.07322	0.343468	0.775117	0	0.249223	34.3323	3.9815	2.68836	0.91977	3.47767	0.511189	9.68455	0.494132	0.204551	1.9191	26.0379	1.30775	2.56388	0.777241	0.0547377	10.2415	0.410077	1.41908	0.792321	1.79119	0.662282	1.77493
BB 03_Run 1_BB_W04	W04	BB	1.77098	1.29826	0.439119	0.379692	0.820263	0.202903	1.48572	0.577633	0.942213	1.09162	0.106446	1.20805	0.740038	0.983271	0.763349	1.49714	0.904807	0.874315	0.17018	0.370499	1.02974	0.446258	0.69941	0	0.464559	38.2238	3.9671	1.098	0.801108	3.36716	0.268231	10.8385	0.554101	0.209003	1.70711	19.5222	3.80231	2.22449	0.708028	0.0990343	15.1158	0.50124	1.26357	1.00047	2.85485	0.611924	1.26531
BB 04_Run 1_BB_W04	W04	BB	1.7507	1.79044	0.362773	0.520645	0.349608	0.140739	1.77221	0.673995	0.538538	1.85133	0.107633	0.996269	0.859949	1.00005	0.894952	1.06102	0.476543	0.977085	0.183156	0.321569	1.08954	1.24575	1.01126	0	0.0516728	22.1166	5.33688	2.37941	1.55106	2.02655	0.656512	4.09453	0.367357	0.180109	1.74024	17.3337	2.16003	3.05608	0.501628	0.0479751	9.44739	0.493275	0.795093	0.891249	1.24606	0.680825	1.60092
BB 05_Run 1_BB_W04	W04	BB	2.62649	1.47087	0.528295	0.549596	0.753404	0.187228	2.1236	1.02047	1.50039	1.51761	0.268977	2.5015	1.88863	1.37047	1.74835	1.94867	1.95257	1.32309	0.15019	0.249489	1.012	0.476138	0.917922	0	0.252284	44.5631	5.10794	1.37961	0.930607	3.16859	0.627343	6.01542	0.472409	0.150158	1.21546	16.4722	1.72162	2.41523	0.572949	0.11489	11.9822	1.60899	1.52607	0.959436	2.60945	0.892008	1.11028
BB 06_Run 1_BB_W04	W04	BB	2.14419	1.07838	0.51838	0.392952	0.653804	0.194832	1.55874	0.665649	0.93125	1.00596	0.122108	1.60155	0.685649	1.25011	1.13669	1.84184	1.05275	1.13383	0.189564	0.274766	1.13613	1.63878	0.802462	0	0.294723	40.2378	6.2858	0.740036	3.416	3.00539	0.686788	10.9434	0.438883	0.245728	1.248	20.7092	9.10572	2.36312	0.613127	0.133495	11.5424	0.757352	1.10242	0.878705	2.31054	0.700251	1.66146
BB 07_Run 1_BB_W04	W04	BB	1.3825	1.24263	0.324722	0.330398	0.638163	0.163523	1.3739	0.778981	0.674944	1.23034	0.125432	1.14138	0.658579	0.723594	0.897139	1.41165	0.738749	1.12482	0.0715148	0.287634	1.10713	0.393294	0.874569	0	0.311419	40.1933	4.10712	0.973577	0.740227	2.82848	0.591331	7.09573	0.544876	0.145116	1.53791	19.8481	2.21733	2.2488	0.665828	0.0965804	12.6968	0.692173	0.732702	0.818274	3.13721	0.614197	1.30221
BB 08_Run 1_BB_W04	W04	BB	1.60344	1.11207	0.514265	0.362848	0.713387	0.191158	1.61968	0.743546	0.71518	1.1333	0.131009	1.17121	0.776515	1.04304	0.858129	1.24278	1.04845	1.16861	0.191346	0.440618	0.883023	0.645654	0.650281	0	0.531575	43.1914	3.8206	0.597857	0.583137	2.81216	0	6.97468	0.700467	0.186116	1.62124	17.4615	2.35591	1.83015	0.525854	0.0767229	13.2407	1.16766	1.36043	0.936325	2.6325	0.782619	1.01256
BB 09_Run 1_BB_W04	W04	BB	2.07378	1.17738	0.488463	0.31867	0.655001	0.085088	1.65036	0.837052	0.8114	1.34293	0.123562	1.46227	0.727511	1.00538	0.995475	1.71625	0.930522	1.0477	0.176227	0.348663	1.04853	0.366573	0.532732	0	0.267979	43.4717	3.61668	1.98488	0.623261	3.04911	0	7.93895	0.598576	0.223664	1.51912	23.6563	1.88578	2.25764	0.669795	0.0551322	11.1684	0.881122	1.26634	0.989781	2.31215	0.748087	1.52646
BB 10_Run 1_BB_W04	W04	BB	1.7375	1.16228	0.537623	0.773889	0.342417	0.232554	1.93601	0.832728	0.71992	1.63337	0.153718	1.12541	0.96301	0.895642	1.08181	1.4751	1.08106	1.42732	0.251226	0.453602	1.2653	0.622332	1.08343	0	0.106927	18.7229	3.62985	1.86047	0.563344	2.88268	0.164318	6.80215	0.479304	0.143645	1.44526	16.2456	1.42522	3.27733	0.652802	0.115759	7.89009	0.985723	0.862163	0.748172	2.07825	0.589038	1.03354
BB 11_Run 1_BB_W04	W04	BB	1.82891	1.26065	0.587714	0.227671	0.52334	0.135423	1.29456	0.842201	1.38004	1.2385	0.137018	1.3516	1.00942	0.956081	0.913183	1.95454	1.35069	1.02327	0.133021	0.366404	0.979503	0.44208	0.268478	0	0.279709	61.2296	3.09614	0.818065	0.700916	2.81735	0.299875	10.0328	0.600852	0.267335	1.41637	17.0688	7.49035	3.09457	0.807862	0.085614	18.7642	0.83689	1.20701	1.03066	7.94841	0.848791	1.25091
BB 12_Run 1_BB_W04	W04	BB	1.74337	1.30936	0.594803	0.368325	0.469501	0.21263	1.34367	0.905831	1.14977	1.25702	0.120459	1.67761	1.19182	0.706356	0.965092	2.0563	1.17673	0.829674	0.125154	0.242471	1.01601	0.948575	0.173831	0	0.157783	56.0618	3.83447	1.29749	1.21134	2.06384	0.430868	8.7515	0.352544	0.32813	1.84871	23.244	2.24755	2.03998	0.993131	0.1854	19.9022	0.356992	0.896463	0.888428	7.73251	0.919102	1.37385
BB 13_Run 1_BB_W04	W04	BB	1.62534	1.05036	0.409132	0.286343	0.510499	0.180065	1.26302	0.921838	1.07566	1.45447	0.142354	1.33281	0.924448	0.626161	0.871507	1.63038	1.10144	0.856494	0.0407593	0.245306	0.993915	8.34239	0.364694	0	0.181061	37.4771	3.66888	2.60769	8.21325	2.93123	0.424242	8.15244	0.414197	0.205209	1.66061	23.0366	4.39259	2.54787	0.994093	0.137902	15.1679	1.08322	1.08846	1.2074	4.97857	0.647482	1.54054
BB 14_Run 1_BB_W04	W04	BB	1.77361	1.35034	0.585417	0.508694	0.784734	0.207248	1.91805	0.553285	0.701759	1.125	0.177048	1.27682	0.82799	0.877885	0.841842	1.26248	0.761206	0.842496	0	0.12965	0.868043	0.707666	0.619689	0	0.506622	69.4651	3.57345	1.32802	0.624469	2.48175	1.05433	7.72137	0.401783	0.223456	2.02211	22.9671	2.75597	2.14625	0.800478	0.16018	19.5646	0.59348	1.16067	0.967428	3.75604	0.679448	1.23538
BB 15_Run 1_BB_W04	W04	BB	2.15705	1.04483	0.950734	0.308777	0.537066	0.175691	1.54819	1.64253	1.46233	1.00149	0.156993	1.19364	1.01917	1.14553	1.20862	2.11586	1.84146	1.00605	0.251574	0.478083	0.875593	1.75213	0.11101	0	0.678755	59.8801	2.51154	0.874965	4.66547	2.53386	0.568492	9.8388	0.613568	0.388493	1.63731	23.6729	5.76453	1.93405	0.989947	0.119745	24.201	0.774439	1.54611	0.987326	9.45213	0.911909	1.3928
BB 16_Run 1_BB_W04	W04	BB	1.06581	0.880663	0.868436	1.49334	0.407737	0.287302	1.53839	0.639555	1.34102	1.05647	0.108467	1.53271	0.658143	0.789345	1.11301	1.43927	1.10638	0.894805	0.10404	0.292335	0.861923	0.496277	0.695564	0	0.246632	23.435	3.94622	1.39824	0.558953	2.94123	0.716308	2.55593	0.556655	0.0996057	1.78803	16.1604	2.66312	2.45797	0.895744	0.157918	24.2537	0.832316	0.889632	1.29444	6.75558	0.543151	0.900257
BB 17_Run 1_BB_W04	W04	BB	2.22351	1.01549	0.514335	0.221619	0.569842	0.115962	1.48298	0.947625	0.909023	1.52719	0.124362	0.907911	0.987253	0.776321	0.846761	1.03226	0.96482	0.829151	0.116232	0.192022	1.02472	0.520112	0.313546	0	0.479999	56.0938	4.16588	1.9555	1.71071	2.10946	1.16463	4.70404	0.374004	0.161022	1.68973	20.5493	1.99531	2.4056	0.824178	0.0946874	18.6816	0.426438	0.807361	1.15088	7.11424	0.747445	1.0547
BB 18_Run 1_BB_W04	W04	BB	1.54953	1.66401	0.71935	0.298936	0.769663	0.309202	1.54617	0.846104	1.29604	0.875196	0.117703	1.19513	0.871565	0.767911	1.19794	1.23066	1.23576	0.874802	0.0323711	0.0767486	0.992739	0.528055	0.359431	0	0.183391	56.9585	6.38493	1.77144	1.86628	2.08616	0.117211	6.71432	0.247591	0.104665	1.58143	22.3075	1.89177	2.64305	0.780033	0.172984	16.5395	0.714174	1.05268	0.958751	1.61058	0.918543	0.888981
BB 19_Run 1_BB_W04	W04	BB	2.87448	1.29757	0.607789	0.452646	0.866319	0.293047	1.88922	0.990698	1.36367	1.09429	0.302418	1.40544	1.35776	1.22773	1.43533	1.50341	1.66645	0.941019	0.060604	0.186786	1.01206	0.624152	0.673452	0	0.163674	50.512	4.23984	1.77136	1.78874	2.34938	0.880732	3.09463	0.559901	0.12467	1.5418	16.3863	2.82663	3.0139	1.06974	0.112228	16.552	0.756839	1.21843	1.06606	3.30518	0.778729	1.38328
BB 20_Run 1_BB_W04	W04	BB	2.22856	1.06011	0.650805	0.358092	0.537193	0.18232	1.43833	0.866529	1.44185	1.33877	0.163436	1.41888	0.824846	1.05971	1.35539	2.26587	1.51666	1.15591	0.200551	0.371884	0.74999	0.545682	0.259985	0	0.231187	48.1559	5.14487	2.60917	1.09287	3.26403	1.41537	9.71508	0.605158	1.05948	1.34485	19.1434	2.54662	2.14711	0.954582	0.129675	19.5511	0.944464	1.16706	1.18424	6.06522	0.904434	1.28621
BB 01_Run 1_BB_W05	W05	BB	2.19072	1.20553	0.666443	0.358175	0.271736	0.135983	1.78903	0.728847	0.609352	1.30558	0.143402	2.13109	1.28415	1.15132	1.38422	1.39009	1.65029	0.907763	0.194327	0.406241	1.21511	1.53989	0.786985	0	0.288157	22.3567	4.28543	1.01521	2.56478	4.2538	0	5.44219	0.640363	0.198732	2.4741	23.2885	3.29029	2.25227	0.476801	0.0429488	24.5399	0.703407	1.6053	1.00301	9.79107	0.651299	1.4709
BB 02_Run 1_BB_W05	W05	BB	2.21319	2.19627	0.491562	0.287639	0.522359	0.0861138	2.30956	0.501406	1.04299	1.93984	0.164588	1.09977	0.590733	0.854844	0.859447	1.86887	0.869412	0.888434	0.047998	0.22047	1.11898	0.790261	0.590589	0	0.15961	30.5104	3.11756	1.3402	1.28895	3.77299	1.41737	7.66638	0.546243	0.223497	2.23494	29.6819	1.22357	2.32818	0.827424	0.0142686	17.4718	0.113008	1.14923	1.03521	4.14243	0.850784	1.31259
BB 03_Run 1_BB_W05	W05	BB	1.93577	1.29975	0.566587	0.27885	0.577885	0.103146	1.85304	0.678717	1.16602	1.00825	0.175933	1.45118	0.798886	0.973828	0.852965	1.46619	1.14293	0.935537	0.106937	0.297747	1.20752	0.746839	0.66655	0	0.438112	47.0626	4.67873	1.233	0.795418	3.69301	0.803363	9.16131	0.468209	0.168225	2.01573	20.202	3.99982	2.52947	0.619494	0.0791487	17.773	0.461881	1.38549	1.33874	5.38843	0.599292	1.37012
BB 04_Run 1_BB_W05	W05	BB	1.67398	1.95406	0.434099	0.616922	0.272017	0.087335	1.76899	0.598513	0.585983	1.72921	0.0738409	1.25627	0.868379	0.765394	0.887421	1.28144	0.577802	1.06301	0.229785	0.274252	1.10212	0.589681	0.809365	0	0.191315	18.241	5.29675	2.80782	0.629882	3.06761	0.460127	6.08827	0.349756	0.167365	1.70037	25.9462	2.35166	3.44507	0.530659	0.00977892	15.4608	0.769482	0.885833	1.0685	3.74413	0.736011	2.23027
BB 05_Run 1_BB_W05	W05	BB	2.75724	1.49152	0.59638	0.430517	0.649596	0.134279	2.24673	0.864747	1.2683	1.2622	0.359721	2.91328	1.79581	1.27964	1.73312	2.19765	1.71808	1.24139	0.0758694	0.297776	1.15597	1.23293	0.935705	0	0.20548	55.1677	4.54903	1.71893	1.38495	2.74214	2.08388	6.49384	0.500462	0.127795	1.54732	19.0509	1.82975	2.25411	0.629661	0.0296739	14.1885	0.992876	1.46193	1.07771	5.85932	0.948008	1.31596
BB 06_Run 1_BB_W05	W05	BB	2.61956	1.09046	0.589964	0.416449	0.671967	0.154059	1.98408	0.895009	1.37784	1.22506	0.212184	1.505	0.79735	1.23909	1.26955	1.48146	1.35113	1.25527	0.100146	0.254129	1.13009	0.830131	0.904341	0	0.389799	43.0151	8.1581	1.47037	2.55061	3.04102	0.974848	8.92226	0.549518	0.228088	1.80253	20.7711	9.73565	3.18257	0.589579	0.0637342	16.4074	0.898012	1.23848	0.807204	3.81251	0.558445	1.5724
BB 07_Run 1_BB_W05	W05	BB	1.36913	0.991366	0.380257	0.201848	0.618836	0.157209	1.5753	0.690572	0.582999	0.996227	0.0877576	0.709336	0.660632	0.660486	0.828619	1.03582	0.764849	0.905804	0.0251465	0.205397	0.96114	0.382815	0.492386	0	0.462286	36.8003	3.23952	1.24959	1.07638	3.75138	0.41735	5.79272	0.874172	0.129946	1.58022	23.1177	2.14964	2.7074	0.533748	0.064981	15.6787	0.330613	0.583528	0.864489	3.1681	0.67914	0.704234
BB 08_Run 1_BB_W05	W05	BB	2.13743	1.40963	0.473436	0.321664	0.575508	0.117961	1.98883	0.605867	0.852764	1.10714	0.102946	0.973478	0.777105	0.958477	0.976657	1.09247	1.16615	1.25474	0.209369	0.359014	1.1364	0.754807	0.658599	0	0.625341	53.9755	4.7541	1.89583	0.430733	3.13895	0.828253	6.33056	0.775319	0.202731	1.69572	24.2324	2.63668	2.04694	0.715057	0.0685694	22.8804	1.01844	1.42262	0.886724	5.56297	0.556246	1.19409
BB 09_Run 1_BB_W05	W05	BB	1.69199	1.18422	0.499043	0.267208	0.462491	0.0472078	1.52757	0.682649	0.829221	1.0886	0.16706	1.49825	0.671175	0.876151	0.84436	1.66182	1.00779	0.897487	0.0717462	0.222307	0.984398	2.39128	0.437487	0	0.348232	53.0749	4.81179	1.54076	7.07053	3.68186	0.463208	10.7198	0.460156	0.221458	2.14726	33.3755	2.23192	1.779	0.761239	0.0365307	16.1613	0.706451	1.1351	1.01263	3.09697	0.649246	1.22288
BB 10_Run 1_BB_W05	W05	BB	1.95697	1.28608	0.522566	0.774238	0.394204	0.209252	2.21411	0.661742	0.714424	1.32002	0.148367	1.15836	0.962476	1.10317	1.3	1.56558	1.07135	1.40515	0.209962	0.426872	1.02508	0.45033	1.01213	0	0.0850746	17.5027	3.93754	1.18398	0.731744	4.42948	0.144359	9.25403	0.529316	0.139342	1.56894	22.0271	1.73268	2.63231	0.701601	0.105015	15.0548	1.04896	1.17253	1.07301	1.99357	0.442488	0.874577
BB 11_Run 1_BB_W05	W05	BB	2.68096	1.29194	0.478574	0.222504	0.468962	0.0932053	2.08971	0.645344	1.29089	1.25864	0.133776	1.62479	1.18838	1.15979	1.09706	1.86667	1.25538	1.0484	0	0.257326	0.88255	0.45431	0.108307	0	0.38695	47.1432	2.27615	1.63309	1.77837	4.51747	0.238955	12.2409	0.428738	0.195397	1.73088	21.4394	9.22925	3.65112	0.837679	0.0720712	25.8113	0.493343	1.56535	0.809913	11.4039	0.53275	1.63529
BB 12_Run 1_BB_W05	W05	BB	2.02583	1.47868	0.472747	0.34225	0.554599	0.188541	1.71848	0.963347	0.926401	1.40393	0.106532	1.71927	1.31087	0.98457	1.20293	2.0732	0.912492	0.861305	0.0584477	0.182375	0.882221	0.696372	0.0589567	0	0.290491	45.1505	3.21154	2.2949	3.01311	3.54047	0.6366	10.1196	0.319727	0.20875	2.07023	31.9889	2.69131	3.1671	0.817151	0.120501	32.9329	0.241662	1.34023	0.97707	7.8594	0.56368	1.23647
BB 13_Run 1_BB_W05	W05	BB	1.99934	1.01065	0.493544	0.251513	0.493402	0.151735	1.42151	0.739612	0.916356	1.05031	0.159585	1.81513	1.10608	0.790162	0.840282	1.87381	0.919272	0.804334	0.0615571	0.170658	0.782126	0.381182	0.315499	0	0.237652	49.2801	3.74688	1.05198	0.667725	4.58594	0.836115	9.31618	0.503992	0.186629	2.19818	27.1708	4.6895	2.67152	0.902968	0.107773	23.6386	1.15271	1.25139	0.963026	10.6937	0.554437	1.66403
BB 14_Run 1_BB_W05	W05	BB	1.7432	1.22055	0.75203	0.425496	0.820947	0.14205	2.01699	0.646344	0.754826	1.12508	0.172945	1.28076	0.852341	0.913524	0.857708	1.50521	0.576237	0.791671	0	0.0853748	0.798253	0.713183	0.41268	0	0.579351	71.9347	5.24164	0.939902	1.64253	2.49828	0.877109	9.35744	0.33441	0.226768	2.53883	31.6496	2.50927	2.56138	0.750371	0.109538	23.4891	0.675757	0.973941	0.915804	3.67207	0.548982	1.44073
BB 15_Run 1_BB_W05	W05	BB	1.57572	0.916092	0.688537	0.237435	0.405759	0.0939176	1.33291	1.4003	1.19345	0.888823	0.132164	1.92439	0.914076	0.904906	1.13262	2.08975	1.57116	0.848139	0.0745861	0.303282	0.72238	0.733306	0.00290058	0	0.57355	57.0661	2.26061	0.874151	2.77265	4.71438	0.226835	7.75977	0.623746	0.283442	1.43107	21.2621	5.63223	2.29398	0.779682	0.0769082	24.4301	1.17204	1.76715	0.831765	10.0554	0.531964	1.8174
BB 16_Run 1_BB_W05	W05	BB	1.02806	1.02436	0.881238	1.12662	0.321358	0.173619	1.56768	0.753507	1.25281	1.18464	0.0945392	1.77333	0.730941	0.656137	0.965654	1.81731	0.990352	0.938395	0.0310809	0.157247	0.838644	1.34744	0.556433	0	0.130881	22.7005	3.90957	1.45066	5.26944	5.17192	0.418234	3.60165	0.345326	0.0654865	1.9024	23.582	3.50202	2.69187	0.882439	0.107545	23.6068	1.10158	0.802215	0.743648	6.30409	0.547005	1.08747
BB 17_Run 1_BB_W05	W05	BB	2.69043	0.950702	0.704737	0.22823	0.515217	0.0841548	1.76936	0.694297	0.910532	1.49273	0.126466	1.46358	1.13443	0.924097	1.01202	1.95821	1.00695	0.939544	0.0264472	0.172158	0.888506	0.578808	0.140665	0	0.377722	62.4809	3.9902	1.02512	4.0801	4.57394	0.663466	7.74449	0.38784	0.175727	2.25676	33.1806	2.13895	3.25693	0.991336	0.0664972	18.8477	0.382961	0.93795	0.854622	7.02913	0.626772	1.46062
BB 18_Run 1_BB_W05	W05	BB	2.84799	1.68558	0.911237	0.262254	0.80908	0.220975	2.54945	0.995098	1.55214	1.13836	0.132475	2.34557	1.05981	0.936733	1.65563	2.00037	1.30932	1.07315	0	0.0813162	0.999163	0.759881	0.260105	0	0.198399	66.3747	5.88866	2.86653	1.34556	3.4879	0.50524	8.21809	0.325682	0.17462	2.50025	27.8896	2.333	2.77725	0.624016	0.129791	22.6842	1.01001	1.95662	0.894227	5.12247	0.683281	1.25057
BB 19_Run 1_BB_W05	W05	BB	2.24833	1.28792	0.466706	0.327101	0.686282	0.171414	1.50783	0.737263	0.894539	1.09206	0.214588	1.62083	1.09381	0.871079	1.00719	1.83592	1.40635	0.806434	0.00108223	0.153307	0.960208	0.707881	0.524334	0	0.130234	57.1387	3.31855	0.560734	1.29434	3.59818	1.18826	4.01032	0.287664	0.111544	2.06265	26.0344	2.62098	2.89406	0.887521	0.128186	15.3794	0.604124	1.00735	0.818598	5.13668	0.661088	1.25688
BB 20_Run 1_BB_W05	W05	BB	2.17959	1.00527	0.530704	0.272721	0.40517	0.0963816	1.55943	0.859856	1.18852	1.44346	0.152658	1.68968	0.843493	1.01999	1.24595	2.07788	1.33205	0.991778	0.200274	0.270788	0.993933	0.855291	0.180324	0	0.446084	39.6599	5.46836	1.19865	3.21677	3.59829	1.57635	10.6989	0.339855	0.572522	1.5689	22.6097	2.12557	2.04124	1.04503	0.0613269	26.4373	1.09464	1.14458	0.72686	5.71968	0.69287	1.43786
BB 01_Run 1_BB_W06	W06	BB	1.83211	1.19774	0.543779	0.218457	0.219935	0.0778792	1.65408	0.578924	0.434017	1.31896	0.12408	1.96418	0.995208	1.03668	1.1796	1.44285	1.29288	0.821202	0.0701523	0.221591	1.24317	0.298324	0.486179	0	0.183025	12.5777	2.69418	1.00482	0.988121	4.43652	0.556598	6.5062	0.379019	0.184133	1.88673	33.3251	3.54558	2.04868	0.468181	0.0426787	30.2202	0.487093	1.33204	0.788968	7.25884	0.530881	1.44905
BB 02_Run 1_BB_W06	W06	BB	2.40045	2.05569	0.2876	0.174456	0.466227	0.0731901	2.69288	0.580761	1.02209	2.28453	0.143223	1.17913	0.600349	0.802095	0.887401	1.61427	0.674889	0.917892	0.0268876	0.137993	1.16052	0.559387	0.561236	0	0.1425	35.6262	3.42948	2.22248	1.27879	4.45654	0.515813	6.97455	0.355685	0.192748	2.17175	29.7452	1.39728	2.25246	0.822473	0.0104487	19.8829	0.284626	1.53692	0.671658	4.57247	0.603906	1.16478
BB 03_Run 1_BB_W06	W06	BB	2.33755	1.59669	0.519209	0.261571	0.67144	0.0863373	2.32735	0.79958	1.11687	1.73482	0.181007	1.35414	0.859689	1.02922	0.957668	1.45046	1.11838	0.948395	0.0457436	0.242636	1.10254	0.79624	0.757091	0	0.315155	45.2739	5.43203	1.834	3.08639	4.62065	0	10.0332	0.424827	0.128032	1.34803	24.3588	3.9663	3.04307	0.641938	0.0302679	26.7445	0.487128	1.63797	0.764224	6.44676	0.60515	0.989073
BB 04_Run 1_BB_W06	W06	BB	1.6301	2.09036	0.490661	0.377088	0.24068	0.0546162	2.02648	0.62449	0.501701	1.60774	0.0754267	1.0856	0.796049	0.918977	0.932109	0.898254	0.463437	1.06312	0.0496796	0.146776	0.924753	0.51265	0.779007	0	0.0862104	13.1787	5.69906	3.39926	0.656714	4.02978	0.460657	5.54723	0.246069	0.099104	1.94407	30.3116	2.30706	3.4513	0.509377	0.0257531	19.5896	0.551518	0.916785	0.729494	1.73371	0.410657	1.46459
BB 05_Run 1_BB_W06	W06	BB	2.27991	1.20451	0.333946	0.409823	0.625763	0.0902142	1.97139	0.835319	1.02531	1.43642	0.33157	2.86687	1.68708	1.18837	1.51358	1.85701	1.53299	1.14534	0.0416717	0.16469	1.16257	0.593737	0.718943	0	0.260052	45.7218	4.39159	1.69902	2.31041	4.62825	0.946988	6.08968	0.416338	0.10078	1.40949	18.7144	1.53702	2.23377	0.545995	0.054002	23.3194	0.798973	1.83953	0.653207	6.64818	0.650417	0.916033
BB 06_Run 1_BB_W06	W06	BB	2.16473	1.03631	0.519176	0.327452	0.60183	0.132107	1.87308	0.736637	0.938944	0.935007	0.157683	1.54726	0.745916	1.1231	1.31513	2.03432	1.03283	1.04785	0.0444116	0.275036	0.902239	0.612258	0.632578	0	0.189014	38.1549	5.64099	0.701927	1.99158	5.2672	1.47339	10.9549	0.638175	0.230283	1.90775	24.9507	10.8091	2.36866	0.487024	0.0507556	23.7697	0.453433	1.37934	0.639125	5.48404	0.729602	1.26147
BB 07_Run 1_BB_W06	W06	BB	1.92289	1.46258	0.500899	0.245615	0.60846	0.104244	2.34006	0.708151	0.627085	1.32514	0.124525	1.10656	0.650027	0.817759	1.0195	1.71691	0.734886	1.02272	0	0.176995	0.989758	0.377834	0.654191	0	0.15239	51.5478	4.53823	1.20785	1.04195	4.20078	0.580301	6.30354	0.278413	0.131685	2.58971	26.4186	2.52472	2.65375	0.529657	0.0335136	21.343	0.856	0.677907	0.683717	5.30079	0.615362	1.41053
BB 08_Run 1_BB_W06	W06	BB	1.47259	1.21302	0.461945	0.257519	0.48478	0.06486	1.71056	0.747084	0.703263	1.18339	0.105467	1.03636	0.665978	0.734675	0.775535	1.11701	0.984836	1.06259	0.0029405	0.163383	1.06383	1.24803	0.461094	0	0.369137	32.8108	4.26252	1.35088	3.82098	4.57375	0.68054	6.2249	0.377651	0.156547	1.48937	24.8722	2.40932	1.20954	0.613479	0.0188139	26.0522	0.746867	1.29013	0.826493	3.70159	0.371415	0.933334
BB 09_Run 1_BB_W06	W06	BB	2.35301	1.16153	0.452482	0.269472	0.383929	0.0385996	2.1895	0.616369	0.931799	1.11885	0.16999	1.26759	0.796093	1.01695	0.982914	1.34375	1.03149	0.93546	0.0213717	0.129284	0.956435	1.38266	0.351045	0	0.420524	48.1233	5.10745	1.36527	3.5692	3.99281	0.461346	8.71136	0.478149	0.18798	1.70847	30.2005	1.93271	2.34555	0.747784	0.019454	19.9191	0.781254	1.30426	0.697588	4.80946	0.55321	1.46949
BB 10_Run 1_BB_W06	W06	BB	1.77853	1.12512	0.40621	0.585943	0.304739	0.124884	2.30194	0.666262	0.658353	1.21234	0.129448	1.20372	0.969766	0.882858	1.1543	1.35996	1.03297	0.996779	0.0325379	0.219205	0.9855	0.560982	0.955779	0	0.121679	21.2392	4.95389	0.901544	0.983682	4.14416	0	8.7987	0.45436	0.0633089	1.89666	23.0669	1.66519	2.90392	0.584558	0.071009	16.6737	0.903361	0.806207	0.928743	2.77332	0.510506	0.555665
BB 11_Run 1_BB_W06	W06	BB	1.94934	0.962646	0.354667	0.157451	0.401512	0.0609519	1.49929	0.807555	1.04683	1.22368	0.129431	1.31572	1.01011	1.02695	0.716443	1.49583	1.0421	0.829133	0	0.170155	0.808503	0.738587	0.0103453	0	0.213963	50.0606	2.81956	2.28413	2.65589	6.04303	0.28729	13.3918	0.305701	0.210387	1.85237	30.5279	8.70682	3.47676	0.921654	0.0333031	28.7379	0.407674	1.67909	1.2604	10.1403	0.43115	1.00732
BB 12_Run 1_BB_W06	W06	BB	2.03971	1.41163	0.639958	0.304875	0.589646	0.137442	1.80469	0.761921	1.31311	1.2241	0.13852	1.56712	1.20651	0.896183	1.0719	1.45115	1.29044	0.882017	0	0.0879746	0.73257	0.635972	0.00282038	0	0.0951504	78.91	4.24936	1.51373	0.946984	3.48355	0.754208	10.215	0.210595	0.481482	2.352	34.7236	2.35918	2.71965	0.957114	0.0620828	32.4816	0.284433	1.19836	1.20824	5.56116	0.488933	1.0834
BB 13_Run 1_BB_W06	W06	BB	2.33272	1.02737	0.383484	0.190683	0.484887	0.0972586	1.93152	0.606	1.0293	1.18592	0.159368	1.48178	1.03711	0.879132	1.08303	1.50218	1.14854	0.919588	0	0.102116	1.03173	0.54583	0.123561	0	0.396323	56.3216	3.42993	0.99587	0.422491	4.44689	0.924793	9.58041	0.223841	0.176275	1.79173	35.6721	4.30449	2.93968	0.819676	0.0656683	24.8282	0.919356	1.41524	1.10017	8.68622	0.517985	1.91549
BB 14_Run 1_BB_W06	W06	BB	2.07728	1.4834	0.548004	0.406925	0.957137	0.119818	2.42776	0.681932	0.875598	1.47444	0.22979	1.33818	0.911561	1.22699	1.06101	1.22466	0.717801	0.788819	0	0.0476039	0.605449	0.528229	0.427995	0	0.525195	71.3519	4.33297	1.13352	3.75218	2.96764	0.708043	10.9868	0.370788	0.189541	2.67566	34.1228	3.05993	2.09633	0.573085	0.0880901	26.7013	0.452476	1.46287	0.923251	5.9325	0.40431	1.12071
BB 15_Run 1_BB_W06	W06	BB	1.78524	1.07876	0.501773	0.216151	0.370346	0.0650298	1.56037	1.17788	0.92954	1.10979	0.0982703	1.65844	0.867129	0.808308	1.16715	2.23243	1.15987	0.783083	0	0.0811644	0.735732	0.372289	0.00268853	0	0.63499	37.7332	1.53826	1.291	1.00414	4.16866	0.499964	8.19448	0.251494	0.669545	1.59929	27.8171	5.59643	1.84521	1.12125	0.0496168	32.7686	0.661281	1.73491	0.911989	10.0658	0.800529	1.08137
BB 16_Run 1_BB_W06	W06	BB	1.4504	1.14608	0.745139	1.18909	0.403984	0.173387	2.05588	0.674731	1.33219	1.12946	0.120223	1.73586	0.741469	0.876299	1.24358	1.80126	1.03407	0.904866	0.046322	0.135795	0.99986	0.451526	0.592476	0	0.333393	21.0768	5.78884	0.456517	1.06994	5.53463	0.564492	2.65781	0.33359	0.0602117	2.49073	26.8311	3.49414	3.18762	0.861483	0.0717933	30.2576	0.916598	1.05585	0.965907	6.5683	0.543245	0.948141
BB 17_Run 1_BB_W06	W06	BB	3.04272	1.03672	0.598015	0.206423	0.571261	0.0632491	2.11508	0.841737	0.934226	1.58962	0.129486	1.55569	0.992989	1.02184	0.975712	1.4244	1.08183	0.850747	0	0.0767848	0.783619	1.00889	0.0123127	0	0.59329	73.3791	5.01582	1.61665	2.36504	3.35472	0.917202	7.14511	0.274627	0.216128	2.34717	33.8065	2.17504	2.60018	0.77587	0.0474248	28.0327	0.500961	1.08068	1.18009	7.30019	0.698225	1.54725
BB 18_Run 1_BB_W06	W06	BB	1.90976	1.38575	0.804156	0.167992	0.720089	0.144676	2.01311	1.07841	1.55666	1.02762	0.150629	2.26116	1.17373	0.764564	1.32163	1.60735	1.40026	0.969641	0	0.0506405	0.769544	0.459251	0.132648	0	0.27695	89.8952	7.57023	2.28312	0.644972	4.99163	0.418667	7.4058	0.227822	0.17549	2.94249	26.7287	1.98878	2.5179	0.706551	0.0871115	21.956	1.01094	1.91398	1.06332	4.11011	0.547733	1.32544
BB 19_Run 1_BB_W06	W06	BB	2.53233	1.45454	0.490691	0.306972	0.800147	0.145503	2.02012	0.957074	1.10501	1.38156	0.2055	1.72766	1.10441	1.06295	1.49982	2.29883	1.39765	0.936114	0	0.101019	1.20251	0.521395	0.419185	0	0.152374	50.551	3.29948	2.17974	1.85708	4.42144	0.893569	3.80072	0.281985	0.144484	2.4265	27.0095	2.70098	3.11924	0.882921	0.0813341	25.3242	0.573299	1.46784	1.00048	5.22113	0.667321	1.56528
BB 20_Run 1_BB_W06	W06	BB	2.17782	1.09513	0.488059	0.245196	0.363262	0.0670347	1.79463	0.865602	1.13095	1.47038	0.133894	1.67953	0.746477	1.06594	1.24589	1.8538	1.34871	0.933876	0.129228	0.131329	0.846043	0.570136	0.0525778	0	0.391175	29.9093	4.41588	1.24012	2.88089	3.30445	2.25119	10.9002	0.235197	0.343374	1.51059	27.6447	2.37483	2.81322	0.819833	0.0281195	29.6322	0.870867	1.34457	1.41068	8.21668	0.646211	1.52168
RM 01_Run 1_RM_W01	W0	RM	0.351404	1.33048	0.366919	0.398493	0.3122	0.36482	0.692087	0.782475	0.258422	0.360274	0.29186	0.434137	0.479899	0.463172	0.266631	0.442063	0.472503	0.729073	1.25744	0.690323	0.270824	1.00013	0.797874	NA	0.849769	NA	0.731602	0.488764	3.69048	0.61764	NA	0.768301	NA	0.653782	3.0128	2.98648	0.22154	0.383817	0.844753	0	1.70511	1.18598	0.158851	0.621798	0.0723652	1.44249	0.917956
RM 02_Run 1_RM_W01	W0	RM	0.332554	0.948733	0.250686	0.266107	0.479029	0.332648	0.946895	1.12711	0.237186	0.239308	0.229421	0.419911	0.373093	0.474019	0.317744	0.381656	0.287896	0.628059	2.14687	0.598179	0.215106	1.097	0.710904	NA	0.470659	NA	0.584668	0.228054	2.62497	0.0682587	NA	0.854872	NA	0.286254	1.8277	2.35237	0.0347004	0.179854	0.869738	0	1.50889	1.20579	0.125926	1.03961	0.0412449	1.32187	0.585262
RM 03_Run 1_RM_W01	W0	RM	0.283465	0.957567	0.358715	0.469013	0.347443	0.317832	0.756599	0.899281	0.295322	0.347658	0.314088	0.426759	0.528034	0.518077	0.359716	0.534962	0.3955	0.839356	1.68979	0.690361	0.162219	0.675069	0.519836	NA	0.812406	NA	0.718752	0.365257	2.36213	0.976086	NA	0.828581	NA	0.565307	1.43112	1.62582	0.216474	0.328748	0.699917	0	1.33458	1.66827	0.180245	0.672339	0.0748652	1.13028	0.906786
RM 04_Run 1_RM_W01	W0	RM	0.201479	1.05211	0.191098	0.225286	0.187347	0.219641	0.461801	0.498099	0.151158	0.356505	0.195843	0.25782	0.303687	0.287747	0.202204	0.433134	0.18629	0.76674	1.44307	0.717597	0.142419	0.628197	0.557111	NA	0.506582	NA	0.56102	0.242113	1.649	0.871863	NA	0.653866	NA	0.386425	1.81999	1.57142	0.15264	0.937982	0.6256	0	0.687193	0.946115	0.135677	0.767693	0.064215	1.29632	0.654194
RM 05_Run 1_RM_W01	W0	RM	0.467515	0.945148	0.318224	0.365917	0.40824	0.286282	0.616837	0.253184	0.214923	0.354411	0.219924	0.322072	0.323571	0.486248	0.314182	0.592248	0.220449	0.734951	1.60232	0.774063	0.138788	0.695591	0.507392	NA	0.790527	NA	0.553545	0.131839	2.54874	1.23693	NA	0.603248	NA	0.466251	2.6154	2.11518	0.269728	0.550405	1.09785	0	1.72559	0.730982	0.107382	0.663612	0.0870525	1.6704	0.856047
RM 06_Run 1_RM_W01	W0	RM	0.289579	0.785348	0.236649	0.43925	0.442043	0.27999	0.964815	1.11711	0.194564	0.243161	0.270187	0.357779	0.447585	0.57375	0.345036	0.438298	0.330551	0.795788	1.4045	0.712714	0.311443	1.46322	0.652198	NA	0.401534	NA	0.61455	0.338372	2.20544	0.132542	NA	0.832854	NA	0.489977	1.64402	2.16829	0.0634991	0.164631	0.846646	0	1.2082	0.763191	0.165648	0.77495	0.0440471	0.99611	0.48619
RM 07_Run 1_RM_W01	W0	RM	0.267572	0.751571	0.301474	0.44257	0.528116	0.435579	0.907189	0.643124	0.329242	0.328842	0.387025	0.492826	0.560186	0.446345	0.362045	0.421049	0.430951	0.637052	2.31814	1.21571	0.216652	1.20613	0.732175	NA	0.672673	NA	0.408796	0.304865	1.40275	0.136986	NA	0.864485	NA	0.871614	1.25075	2.78933	0.0526385	0.776117	0.480749	0	1.14719	0.838525	0.190033	0.975483	0.0681307	0.916906	0.596954
RM 08_Run 1_RM_W01	W0	RM	0.321295	0.940729	0.241389	0.207457	0.315359	0.336312	0.779809	0.910816	0.210198	0.357419	0.272797	0.431056	0.340281	0.412045	0.24909	0.484445	0.312863	0.806496	1.28281	0.874264	0.137975	0.625497	0.666066	NA	0.629638	NA	0.675925	0.239763	2.71146	0.554346	NA	0.883894	NA	0.447785	2.0093	2.26198	0.218822	0.42722	1.04843	0	3.09271	1.26403	0.0749384	0.601381	0.0528583	1.52453	0.557783
RM 09_Run 1_RM_W01	W0	RM	0.235094	0.752843	0.251998	0.186514	0.177876	0.2139	0.465673	0.45007	0.114197	0.263099	0.164661	0.20407	0.324066	0.334589	0.198589	0.374528	0.246849	0.580338	1.24888	0.778213	0.151741	0.530307	0.468072	NA	0.770257	NA	0.385963	0.222548	1.94084	1.57166	NA	0.692476	NA	0.580475	2.71456	1.39167	0.409186	0.466132	0.683919	0	1.53643	0.917807	0.141838	0.60692	0.0943436	0.914241	0.874981
RM 10_Run 1_RM_W01	W0	RM	0.353759	0.664774	0.223846	0.402784	0.538451	0.292232	0.697612	0.727686	0.189842	0.309361	0.182808	0.340123	0.357645	0.547724	0.255575	0.546512	0.257904	0.694757	0.859444	0.587706	0.273016	0.840358	0.858109	NA	1.41574	NA	0.866979	0.229614	3.55221	0.777675	NA	0.67366	NA	0.327999	1.39184	2.02293	0.216536	0.2666	1.21444	0	0.431895	1.44066	0.0936239	0.624168	0.0801503	1.7246	0.757973
RM 11_Run 1_RM_W01	W0	RM	0.325234	1.38692	0.319272	0.55117	0.501721	0.363204	0.678228	0.888188	0.376141	0.344479	0.32591	0.452161	0.451379	0.505503	0.389685	0.897276	0.526985	0.737811	1.0148	0.648179	0.210778	0.679951	0.621577	NA	1.51977	NA	0.825174	0.226984	2.51702	0.625909	NA	0.815809	NA	0.168322	1.76047	2.16265	0.216898	0.866235	1.07467	0	1.42386	1.01285	0.112941	0.840658	0.0977604	2.13617	0.721272
RM 12_Run 1_RM_W01	W0	RM	0.519593	1.12407	0.345566	0.527992	0.356354	0.436479	0.923783	0.437776	0.260853	0.375505	0.418465	0.515004	0.657076	0.693382	0.441904	0.494676	0.533854	0.645231	2.14117	0.631954	0.200795	1.04428	0.852474	NA	0.453727	NA	0.969541	0.257053	1.42359	0.152655	NA	0.90612	NA	0.405257	1.62178	2.53916	0.209963	0.908498	1.43555	0	3.78097	0.771933	0.137247	0.912185	0.0497365	1.15776	0.629009
RM 13_Run 1_RM_W01	W0	RM	0.201887	1.10358	0.279492	0.204103	0.23929	0.319239	0.36295	0.305357	0.18753	0.222849	0.28613	0.333433	0.370488	0.254462	0.229714	0.345667	0.376374	0.588232	0.937356	0.911985	0.194167	0.495531	0.36718	NA	0.431318	NA	0.370875	0.234689	1.03517	7.93557	NA	1.40257	NA	0.119273	2.64213	1.32038	0.254515	1.21407	0.358007	0	1.29918	1.00119	0.131301	0.583345	0.0784457	0.96618	0.671009
RM 14_Run 1_RM_W01	W0	RM	0.223524	0.954505	0.209737	0.372681	0.169016	0.286141	0.581883	0.278003	0.214167	0.324613	0.246531	0.30331	0.492219	0.432693	0.248883	0.339671	0.303887	0.652131	0.902015	0.786836	0.26538	0.698987	0.418349	NA	0.970418	NA	0.295615	0.248245	2.72206	1.345	NA	1.01548	NA	0.463547	1.86019	1.74795	0.125706	0.892495	0.499923	0	1.41735	0.828065	0.146436	0.684062	0.0453596	1.02588	0.733788
RM 15_Run 1_RM_W01	W0	RM	0.498543	0.789516	0.40334	0.710954	0.467835	0.497997	0.894965	0.458633	0.317033	0.294873	0.421144	0.407551	0.444883	0.748132	0.346222	0.389972	0.46514	0.595949	1.30296	1.22113	0.528742	0.978593	0.598126	NA	0.800778	NA	0.388921	0.243538	4.03326	0.0693737	NA	1.2993	NA	0.250859	1.83058	2.13225	0.0574929	0.42182	0.513967	0	2.24911	1.01799	0.16248	0.653958	0.05081	1.00508	0.639959
RM 16_Run 1_RM_W01	W0	RM	0.149094	0.865351	0.127501	0.216401	0.296302	0.375723	0.417233	0.316482	0.187157	0.211649	0.266897	0.300281	0.369653	0.323141	0.24853	0.350622	0.323145	0.719394	0.963419	1.08112	0.207181	0.9184	0.447801	NA	0.626879	NA	0.474491	0.234689	0.990434	6.87677	NA	1.0002	NA	0.161966	1.40227	1.19796	0.120793	1.47621	0.421533	0	0.584398	1.19308	0.120937	0.603512	0.0601375	1.05613	0.760228
RM 17_Run 1_RM_W01	W0	RM	0.399211	0.757585	0.328345	0.306562	0.333559	0.355323	0.603097	0.352408	0.301772	0.224813	0.336686	0.436013	0.342072	0.440606	0.245062	0.400978	0.398982	0.638823	1.13919	0.73821	0.258389	1.0737	0.510267	NA	0.814442	NA	0.61292	0.234689	0.66077	1.80305	NA	1.06535	NA	0.179823	2.68544	1.28953	0.157093	0.49423	0.796656	0	2.98311	0.605244	0.0885743	0.895912	0.0657263	0.847426	0.760232
RM 18_Run 1_RM_W01	W0	RM	0.35149	1.83462	0.501938	0.580421	0.592124	0.66059	0.720224	0.402541	0.361664	0.476225	0.500234	0.419668	0.606297	0.668973	0.430664	0.573338	0.803239	0.538529	0.707852	0.676975	0.23947	1.16373	0.715968	NA	1.49043	NA	0.596639	0.234689	1.84331	2.96961	NA	0.833352	NA	0.0716812	2.05822	0.940339	0.191137	2.27431	0.654706	0	1.76678	1.99911	0.129935	0.88319	0.100145	1.35795	0.693902
RM 19_Run 1_RM_W01	W0	RM	0.239701	1.21137	0.289249	0.373434	0.430681	0.483449	0.696578	0.309193	0.431167	0.422099	0.403895	0.618933	0.427015	0.560981	0.308224	0.468426	0.538481	0.941284	0.762904	0.919153	0.327246	0.572174	0.566428	NA	0.808376	NA	0.396626	0.234689	1.70148	3.69457	NA	0.742889	NA	0.102961	1.35359	1.22711	0.145525	1.38391	0.520181	0	0.91761	1.12838	0.107876	1.02293	0.11861	1.38807	0.496167
RM 20_Run 1_RM_W01	W0	RM	0.454445	1.37428	0.360893	0.466175	0.438748	0.587792	0.700783	0.444294	0.353758	0.439694	0.439065	0.526064	0.77847	0.547121	0.338072	0.494764	0.562578	0.786891	0.338138	0.615327	0.472431	1.20467	0.589799	NA	1.43006	NA	0.449261	0.26145	4.46445	1.56337	NA	0.690028	NA	0.26093	2.85172	1.91513	0.213572	1.05664	0.458587	0	0.43304	1.7421	0.164634	1.04805	0.124255	1.38837	0.523829
RM 01_Run 1_RM_W07	W01	RM	0.387794	1.14937	0.427415	0.33756	0.471865	0.545726	0.710673	1.26278	0.430597	0.281025	0.3124	0.592651	0.585966	0.696013	0.394026	0.542478	0.799156	0.705699	0.527715	0.741704	0.242661	0.590418	0.527295	NA	0.8164	NA	0.912977	0.252851	0.924758	9.9222	NA	4.20326	NA	0.0806892	5.27928	3.35015	0.474342	2.73571	0.664625	0	1.15169	1.03694	0.0772677	0.832428	0.100899	1.35239	1.15086
RM 02_Run 1_RM_W07	W01	RM	0.337079	1.0162	0.294382	0.143242	0.399141	0.180921	0.796222	0.953621	0.184403	0.291536	0.0813316	0.413925	0.291831	0.489555	0.223842	0.40812	0.253715	0.54798	0.329607	0.473051	0.527011	1.2499	0.273153	NA	0.833237	NA	0.35655	0.119	2.00184	0.513208	NA	3.8085	NA	0.179797	5.47147	3.07455	0.190555	0.399741	0.915415	0	0.633704	1.09962	0.0587678	0.517976	0.046986	0.86925	0.601905
RM 03_Run 1_RM_W07	W01	RM	0.359864	1.03717	0.429201	0.488751	0.414398	0.410901	1.04546	1.02194	0.434632	0.318419	0.27571	0.532633	0.574512	0.671401	0.418699	0.577686	0.510077	0.809186	0.43562	0.617428	0.44864	1.01626	0.212788	NA	1.13461	NA	0.702445	0.282553	1.6482	0.266448	NA	2.35616	NA	0.346278	2.70194	2.94355	0.232706	0.918248	0.652392	0	1.45205	1.52448	0.111102	0.827973	0.050875	1.18984	0.777364
RM 04_Run 1_RM_W07	W01	RM	0.314771	1.66573	0.18018	0.253772	0.249331	0.179107	0.577481	0.556586	0.207342	0.391649	0.180622	0.39452	0.323028	0.351111	0.2623	0.528836	0.262771	0.827342	0.183356	0.35636	0.439351	0.758501	0.342617	NA	1.09042	NA	0.455791	0.119	0.692047	1.97487	NA	1.65026	NA	0.156537	3.81752	3.61466	0.174765	0.890681	0.537532	0	0.511245	1.03849	0.0939471	0.534393	0.0746793	1.435	0.56784
RM 05_Run 1_RM_W07	W01	RM	0.413203	1.0117	0.284053	0.297919	0.293829	0.200647	0.783446	0.30691	0.273796	0.303819	0.125986	0.40235	0.273743	0.451854	0.218293	0.425297	0.306904	0.682658	0.226335	0.390739	0.471018	1.07555	0.329719	NA	0.987214	NA	0.670753	0.119	1.36153	0.387872	NA	6.5312	NA	0.131642	5.06644	3.56014	0.334792	0.435969	1.11037	0	1.21184	0.546428	0.0677084	0.687532	0.0330844	0.81268	0.715739
RM 06_Run 1_RM_W07	W01	RM	0.313817	0.912883	0.334684	0.310977	0.396862	0.245608	0.823739	1.25033	0.228515	0.216199	0.144599	0.339866	0.390903	0.582414	0.325564	0.525235	0.331614	0.715529	0.145248	0.376558	0.546897	1.19435	0.402716	NA	0.907203	NA	0.491944	0.0338279	2.55344	0.476017	NA	0.980323	NA	0.0978557	2.96765	4.14848	0.275891	0.433169	0.713181	0	0.618066	0.694037	0.0807463	0.600113	0.0455457	1.28229	0.684225
RM 07_Run 1_RM_W07	W01	RM	0.116669	0.825152	0.111706	0.121684	0.209939	0.13955	0.35736	0.272831	0.124749	0.203539	0.0911328	0.177922	0.238735	0.214886	0.148938	0.292268	0.223153	0.348814	0.262705	0.512399	0.49733	0.811475	0.229427	NA	0.947764	NA	0.344649	0.0544649	1.02582	2.42889	NA	1.44039	NA	0.229443	4.42618	2.96832	0.212881	1.21156	0.354038	0	0.43438	0.602688	0.093665	0.545794	0.029804	0.871323	0.48342
RM 08_Run 1_RM_W07	W01	RM	0.236229	0.880416	0.164185	0.105064	0.235705	0.164191	0.43819	0.579505	0.139028	0.282976	0.0946641	0.248323	0.204715	0.290625	0.158951	0.567291	0.258135	0.599312	0.188504	0.350489	0.38839	0.880635	0.315623	NA	1.20668	NA	0.406205	0.124527	1.13894	3.32992	NA	2.51535	NA	0.15853	4.2998	3.56709	0.544717	0.53886	0.998435	0	0.313735	0.950267	0.092525	0.53282	0.0640018	1.34645	0.564628
RM 09_Run 1_RM_W07	W01	RM	0.389118	0.824549	0.233135	0.201726	0.290797	0.222941	0.562544	0.62786	0.212778	0.257454	0.209804	0.330074	0.353865	0.559185	0.257033	0.363537	0.404086	0.482971	0.27793	0.510351	0.352447	1.92592	0.217948	NA	0.626739	NA	0.273914	0.113473	2.28856	5.7639	NA	3.41263	NA	0.138161	4.59818	3.56192	0.200971	0.857695	0.608973	0	0.492564	0.895315	0.131939	0.374444	0.08056	0.616925	0.589748
RM 10_Run 1_RM_W07	W01	RM	0.239484	0.651722	0.202932	0.221721	0.279007	0.153953	0.469636	0.557056	0.121557	0.207195	0.0514967	0.23009	0.207222	0.401157	0.138808	0.507011	0.207824	0.50409	0.104593	0.38366	0.450255	1.47692	0.393279	NA	1.56404	NA	0.561822	0.199257	2.33262	3.60277	NA	2.14814	NA	0.223256	3.38473	2.36496	0.312331	0.221164	1.11313	0	0.88947	1.43868	0.0735353	0.513747	0.0563122	1.47073	0.607299
RM 11_Run 1_RM_W07	W01	RM	0.334158	1.81916	0.254282	0.415868	0.356301	0.219927	0.764294	0.74562	0.337031	0.441954	0.158478	0.39648	0.353295	0.482487	0.280744	0.813315	0.489174	0.628048	0.0876617	0.246764	0.67793	1.53595	0.48772	NA	2.00327	NA	0.958199	0.119	2.50994	1.10976	NA	1.95812	NA	0.0484119	4.91892	4.83434	0.339026	1.5237	1.16949	0	0.471458	0.885558	0.107283	0.628156	0.028411	1.78037	0.718786
RM 12_Run 1_RM_W07	W01	RM	0.410919	1.17788	0.249546	0.305601	0.282086	0.312727	0.79407	0.349293	0.227358	0.445311	0.218397	0.50751	0.360594	0.459762	0.269747	0.595339	0.486375	0.495005	0.219324	0.383553	0.524645	1.23728	0.421635	NA	1.26461	NA	0.820992	0.0247006	1.98624	1.36952	NA	3.21195	NA	0.118698	3.58584	4.59242	0.313798	0.963789	1.24687	0	1.80837	0.686674	0.0930382	0.745985	0.0528142	1.57743	0.485279
RM 13_Run 1_RM_W07	W01	RM	0.355675	1.22926	0.328106	0.340468	0.339586	0.275608	0.683977	0.329629	0.314768	0.434599	0.274028	0.625073	0.418259	0.369328	0.271762	0.531962	0.566828	0.706137	0.0666778	0.271314	0.403247	1.03156	0.262382	NA	1.11112	NA	0.366823	0.217666	2.14991	2.06947	NA	8.11771	NA	0.167042	2.46655	5.58508	0.27704	1.68802	0.44355	0	1.68348	1.6911	0.112248	0.478818	0.0710362	1.59831	0.842476
RM 14_Run 1_RM_W07	W01	RM	0.408745	1.25018	0.321009	0.452852	0.204074	0.34046	0.786297	0.406048	0.394649	0.467766	0.24266	0.640959	0.626134	0.577775	0.390032	0.485764	0.429327	0.671364	0.177601	0.458751	0.403517	0.986192	0.197432	NA	1.04295	NA	0.172635	0.615524	1.5228	1.59266	NA	5.14253	NA	0.322667	2.66417	2.36222	0.19177	1.04219	0.590625	0	0.940654	0.98301	0.125795	0.557625	0.0584208	1.28554	0.821257
RM 15_Run 1_RM_W07	W01	RM	0.228115	0.775768	0.130047	0.205588	0.164146	0.1606	0.39809	0.249864	0.111652	0.240161	0.0946214	0.206123	0.207205	0.305704	0.161946	0.359288	0.228759	0.353925	0.203098	0.328071	0.449435	0.616409	0.137527	NA	0.669285	NA	0.170718	0.20815	1.35321	2.11669	NA	3.21312	NA	0.0973156	2.6794	2.7231	0.393309	0.284903	0.369909	0	1.52874	0.587229	0.0770309	0.521791	0.0342865	1.14995	0.736794
RM 16_Run 1_RM_W07	W01	RM	0.23325	1.03723	0.28394	0.253038	0.316401	0.262417	0.567207	0.290136	0.250977	0.309893	0.206666	0.452078	0.377729	0.295072	0.230224	0.37937	0.393194	0.708043	0.357949	0.607605	0.356336	0.601943	0.187718	NA	0.700708	NA	0.2551	0.25722	0.627534	4.07452	NA	1.85184	NA	0.193101	3.25447	1.62866	0.245877	1.93844	0.397597	0	0.520003	0.92546	0.140505	0.54331	0.0630099	1.05167	0.547116
RM 17_Run 1_RM_W07	W01	RM	0.402497	0.858534	0.340716	0.229994	0.28466	0.240908	0.625824	0.371559	0.274059	0.327111	0.169529	0.484904	0.34143	0.415892	0.262432	0.553176	0.387572	0.629746	0.293838	0.534389	0.349105	1.05066	0.241445	NA	1.09403	NA	0.576912	0.119	1.59233	4.77998	NA	5.6537	NA	0.0992426	4.38823	2.99897	0.616459	1.07234	0.710967	0	1.38224	0.761021	0.0771419	0.595322	0.0848723	1.46106	0.924977
RM 18_Run 1_RM_W07	W01	RM	0.369101	1.8291	0.354468	0.377493	0.446342	0.413111	0.544901	0.330856	0.454082	0.514492	0.261929	0.695137	0.44557	0.605766	0.403274	0.637914	0.629807	1.07155	0.288885	0.557072	0.618914	1.09387	0.301502	NA	1.21608	NA	0.371155	0.119	1.79014	1.76191	NA	1.99495	NA	0.119192	3.28008	4.54907	0.493512	1.59433	0.514757	0	0.702396	1.22527	0.093512	0.605174	0.0806399	2.03148	0.808703
RM 19_Run 1_RM_W07	W01	RM	0.445802	2.5134	0.295819	0.471986	0.455013	0.327946	0.712607	0.258023	0.300692	0.59216	0.267645	0.548194	0.373098	0.550043	0.37483	0.584754	0.664385	0.439351	0.120871	0.354457	0.590631	0.77279	0.327862	NA	1.55308	NA	0.56255	0.457369	0.781816	1.21303	NA	2.66511	NA	0.145333	3.3753	3.68154	0.24404	1.72272	0.457393	0	0.556584	1.96898	0.0988507	0.631337	0.110088	1.61605	0.577754
RM 20_Run 1_RM_W07	W01	RM	0.306357	1.22587	0.271876	0.284094	0.364331	0.332895	0.524727	0.367903	0.31435	0.449122	0.256111	0.446964	0.569876	0.349927	0.266352	0.443969	0.500336	0.663253	0.121351	0.37842	0.452061	0.885596	0.232721	NA	0.708404	NA	0.332605	0.127625	1.01464	3.08892	NA	2.85326	NA	0.121667	2.75767	2.78761	0.599196	1.27959	0.280546	0	0.559406	1.65393	0.0909734	0.591227	0.0647991	1.3977	0.459002
RM 01_Run 1_RM_W02	W02	RM	0.415659	1.17176	0.315842	0.276479	0.319902	0.245257	0.834839	0.846891	0.347484	0.251734	0.150445	0.529437	0.429421	0.502668	0.259935	0.479704	0.570621	0.585575	0.328667	0.455625	0.149709	0.968608	0.263629	NA	0.332451	NA	0.972597	1.40069	0.584041	0.229779	NA	6.96603	NA	0.0898055	2.77532	9.78916	0.217529	2.37818	0.72695	0	0.635318	0.852985	0.0923996	1.04928	0.0626437	1.34836	0.700349
RM 02_Run 1_RM_W02	W02	RM	0.322688	0.992877	0.161863	0.0634413	0.237037	0.0757158	0.579243	0.880874	0.165829	0.270449	0.0322085	0.328103	0.226257	0.332355	0.181853	0.498247	0.218941	0.432982	0.270983	0.363996	0.12221	0.561773	0.103539	NA	0.280025	NA	0.433847	0.112801	0.795714	5.09965	NA	7.41547	NA	0.0976207	2.78213	7.5676	0.652591	0.898182	0.692769	0	0.6732	0.961036	0.0382506	1.09465	0.0809789	1.12548	0.800101
RM 03_Run 1_RM_W02	W02	RM	0.18019	0.914654	0.154125	0.0973235	0.126668	0.138125	0.296905	0.565785	0.163303	0.188253	0.0751612	0.187999	0.326224	0.316616	0.205492	0.463727	0.251089	0.492851	0.449263	0.359009	0.106213	0.52674	0.00246905	NA	0.0861714	NA	0.322022	0.168481	1.05367	8.36907	NA	2.24803	NA	0.0564216	2.56614	4.08814	0.681307	2.38006	0.485885	0	0.0702492	0.872874	0.0640829	0.568927	0.0698071	0.759394	0.835552
RM 04_Run 1_RM_W02	W02	RM	0.235976	1.41855	0.144496	0.160958	0.207773	0.143462	0.418085	0.572884	0.220135	0.280116	0.135637	0.357495	0.306742	0.348107	0.246061	0.466005	0.279113	0.648471	0.235362	0.333195	0.124607	0.482149	0.148084	NA	0.291054	NA	0.44215	0.57247	0.565346	8.81439	NA	3.42192	NA	0.0676144	2.30413	8.21716	0.336074	2.60412	0.59031	0	0.388874	0.903804	0.0605139	0.693378	0.0881618	1.106	0.599637
RM 05_Run 1_RM_W02	W02	RM	0.165241	0.799509	0.103466	0.0803273	0.105199	0.0543754	0.333705	0.14997	0.108094	0.182539	0.0239009	0.175257	0.133967	0.215614	0.10956	0.296139	0.157141	0.386392	0.141956	0.227721	0.198976	0.525551	0.0916996	NA	0.443083	NA	0.480514	0.169621	0.727419	4.58998	NA	6.78862	NA	0.102848	2.33746	4.82252	0.684331	0.98026	0.70077	0	0.834181	0.369493	0.0629866	0.646005	0.0527753	0.872142	0.508302
RM 06_Run 1_RM_W02	W02	RM	0.202259	0.743264	0.215449	0.145661	0.19987	0.120306	0.527472	0.913449	0.153679	0.250866	0.0454631	0.264316	0.248344	0.302757	0.183823	0.6134	0.258085	0.469531	0.117532	0.268047	0.158447	1.17667	0.166189	NA	0.27741	NA	0.316317	0.0744954	1.27515	5.08382	NA	1.22058	NA	0.0991312	1.98894	8.98255	0.5883	1.11658	0.599148	0	1.00208	0.519614	0.0608192	0.615393	0.0970127	1.29063	0.555253
RM 07_Run 1_RM_W02	W02	RM	0.414094	0.7903	0.326188	0.208824	0.468462	0.311086	0.748017	0.661651	0.402597	0.319562	0.223961	0.498123	0.477409	0.399218	0.35876	0.556896	0.580574	0.461892	0.572493	0.492856	0.123533	0.990354	0.131613	NA	0.231659	NA	0.560677	0.112801	0.495137	4.7113	NA	2.95959	NA	0.0825117	2.97476	8.9632	0.41077	3.56292	0.518222	0	0.578924	0.616634	0.0834705	0.98181	0.0860715	1.11034	0.682
RM 08_Run 1_RM_W02	W02	RM	0.242411	0.991715	0.186156	0.0649468	0.164413	0.119058	0.41892	0.697926	0.167683	0.24489	0.0707616	0.306406	0.222923	0.223653	0.140127	0.491728	0.297738	0.572296	0.11842	0.195125	0.129818	0.621132	0.223921	NA	0.352625	NA	0.560376	0.112801	1.04026	4.76515	NA	2.89737	NA	0.0548728	2.01946	5.88384	0.742038	1.05203	0.879105	0	0.523921	1.01153	0.0422985	0.657047	0.044152	1.19257	0.478922
RM 09_Run 1_RM_W02	W02	RM	0.529621	0.87974	0.277628	0.158307	0.273598	0.191469	0.745179	0.814452	0.249835	0.284303	0.154438	0.512521	0.444264	0.540182	0.317467	0.527116	0.461038	0.54051	0.281225	0.329412	0.136587	1.14919	0.0149502	NA	0.209477	NA	0.423633	0.112801	1.14931	5.37223	NA	4.93391	NA	0.10179	3.14542	8.66903	0.517824	2.53752	0.766165	0	0.0702492	0.951569	0.0673238	0.711117	0.0422382	1.26827	0.875208
RM 10_Run 1_RM_W02	W02	RM	0.271867	0.754172	0.155175	0.183434	0.251928	0.106803	0.495801	0.537449	0.145968	0.209909	0.025139	0.269574	0.220765	0.31939	0.138163	0.489896	0.215494	0.466375	0.0779782	0.210582	0.189915	0.723765	0.248191	NA	0.499531	NA	0.541222	0.0910217	0.384628	4.97712	NA	2.79292	NA	0.0934178	2.14472	6.14799	0.641163	1.44953	1.00422	0	0.280997	1.0227	0.0544424	0.634977	0.0629071	1.17251	0.692262
RM 11_Run 1_RM_W02	W02	RM	0.15463	1.19111	0.137348	0.19244	0.188504	0.127249	0.403488	0.604204	0.207614	0.241939	0.0516709	0.25982	0.238858	0.25125	0.145352	0.706309	0.380024	0.457264	0.167029	0.347177	0.176792	0.957665	0.21951	NA	0.676008	NA	1.00767	0.134581	0.553485	8.99961	NA	2.66265	NA	0.0558633	2.26053	8.87768	0.799177	2.44384	0.792263	0	1.31572	0.654282	0.0527888	0.873889	0.0868397	1.41	0.593495
RM 12_Run 1_RM_W02	W02	RM	0.454936	1.02562	0.329635	0.274592	0.237847	0.260375	0.801411	0.330969	0.277616	0.374462	0.194405	0.615193	0.468532	0.525587	0.300327	0.611135	0.546932	0.487264	0.0845619	0.332453	0.228374	1.07685	0.257674	NA	0.441897	NA	0.933298	0.112801	0.583759	2.05257	NA	3.94691	NA	0.0729988	2.29877	8.35841	0.462197	2.60255	1.17251	0	1.39805	0.461084	0.0763769	0.784379	0.0515103	1.31994	0.560981
RM 13_Run 1_RM_W02	W02	RM	0.453079	1.35989	0.373021	0.283462	0.37646	0.24466	0.695217	0.401284	0.352277	0.406709	0.215956	0.639814	0.541138	0.455907	0.398992	0.657009	0.552497	0.637643	0.127271	0.323594	0.176008	0.958404	0.0588927	NA	0.353849	NA	0.480209	0.233557	1.17502	4.63164	NA	10.2265	NA	0.0876617	2.52123	12.7827	0.412122	3.02098	0.435429	0	1.80606	1.20289	0.0635483	0.739493	0.104955	1.90926	0.914461
RM 14_Run 1_RM_W02	W02	RM	0.211579	1.09097	0.159342	0.153848	0.07068	0.106049	0.348499	0.233237	0.182081	0.253839	0.0461109	0.311529	0.353312	0.31077	0.18069	0.302	0.251914	0.426103	0.321391	0.445016	0.16608	0.488788	0.0154036	NA	0.192259	NA	0.114913	0.258241	0.937694	5.72806	NA	7.80524	NA	0.133406	1.94871	5.5343	0.318605	1.53084	0.495785	0	0.514576	0.509943	0.0872789	0.534917	0.0485552	0.922795	0.521803
RM 15_Run 1_RM_W02	W02	RM	0.438016	1.07675	0.298703	0.366784	0.324953	0.269508	0.65155	0.476837	0.33649	0.41757	0.188262	0.400333	0.408766	0.618843	0.320976	0.635849	0.492152	0.453638	0.36564	0.379631	0.172206	0.545209	0.0298147	NA	0.272687	NA	0.296153	0.0521983	1.03834	4.65729	NA	6.674	NA	0.0632403	2.18715	9.00806	0.673527	1.18041	0.446868	0	0.0702492	0.792722	0.0854341	0.561451	0.0696	1.94832	1.1451
RM 16_Run 1_RM_W02	W02	RM	0.350253	1.03993	0.291391	0.261486	0.409893	0.28455	0.848946	0.403342	0.409283	0.265248	0.184431	0.630745	0.490631	0.530378	0.32643	0.443241	0.543508	0.80202	0.351559	0.643164	0.146708	1.01237	0.0731233	NA	0.40549	NA	0.314861	0.18631	1.03431	2.82943	NA	3.30875	NA	0.181361	2.44595	5.06784	0.438117	3.51808	0.389123	0	0.508663	0.869522	0.0560432	0.732405	0.0442438	1.07128	0.797598
RM 17_Run 1_RM_W02	W02	RM	0.176104	0.699366	0.121515	0.0743407	0.0911734	0.0581953	0.32712	0.188568	0.106298	0.147185	0.0171814	0.175308	0.156266	0.176749	0.101961	0.295896	0.158843	0.353479	0.103539	0.327789	0.232768	0.677049	0.00580008	NA	0.399178	NA	0.351919	0.112801	0.830664	4.34864	NA	7.87531	NA	0.104821	2.38005	6.76952	0.859281	0.63456	0.573614	0	0.644379	0.444525	0.0206168	0.537628	0.0616378	0.861787	0.548374
RM 18_Run 1_RM_W02	W02	RM	0.243235	1.29202	0.284921	0.264973	0.36097	0.283711	0.636858	0.287762	0.474078	0.452779	0.141177	0.748687	0.364045	0.541099	0.332457	0.672918	0.562254	0.859165	0.261059	0.457445	0.209488	0.891041	0.0344396	NA	0.329487	NA	0.406536	0.305458	0.689827	4.28079	NA	2.84818	NA	0.0831255	1.55342	9.43292	0.675336	2.02737	0.467183	0	0.0702492	1.00815	0.067868	0.973132	0.0796889	1.7441	0.58953
RM 19_Run 1_RM_W02	W02	RM	0.210762	1.92687	0.152274	0.185536	0.177037	0.100861	0.404309	0.18875	0.146807	0.3373	0.0824874	0.296212	0.217174	0.271912	0.176143	0.303056	0.36532	0.308597	0.11752	0.338573	0.200696	0.460052	0.0721862	NA	0.390346	NA	0.450274	0.0729253	0.508004	2.86734	NA	3.72119	NA	0.120184	1.59239	6.74263	0.388194	2.29893	0.40718	0	1.04987	1.52752	0.0618785	0.627695	0.0547403	0.980481	0.304784
RM 20_Run 1_RM_W02	W02	RM	0.276222	1.06487	0.194299	0.145813	0.224446	0.166602	0.420401	0.286461	0.247504	0.34748	0.104841	0.350652	0.440013	0.275771	0.188035	0.390026	0.377999	0.538815	0.135287	0.291178	0.209257	0.662639	0.0741976	NA	0.216668	NA	0.329879	0.196121	0.849355	5.33118	NA	5.49862	NA	0.0962054	2.27308	7.90922	1.01024	2.60811	0.324336	0	0.0702492	1.2373	0.102136	0.729149	0.078191	1.11751	0.452845
RM 01_Run 1_RM_W03	W03	RM	0.514548	1.67182	0.310971	0.240887	0.30295	0.195347	0.815521	0.844943	0.363948	0.424694	0.0962376	0.499843	0.527393	0.550569	0.361399	0.715618	0.480151	0.639164	0.0227957	0.191974	0.238683	0.99033	0.123173	NA	0.755494	NA	1.07042	0.761286	1.59557	5.24165	NA	10.2	NA	0.0669608	3.45709	19.6795	1.17798	2.79514	0.695223	0	0.906991	0.605561	0.0619721	0.78317	0.0578654	1.82344	1.52467
RM 02_Run 1_RM_W03	W03	RM	0.197827	0.983732	0.10915	0.0425997	0.149653	0.0328159	0.441207	0.653825	0.111525	0.184693	0.0178394	0.242214	0.186268	0.250305	0.126401	0.36007	0.176612	0.358016	0.0430213	0.123505	0.1715	0.611254	0.00190566	NA	0.405578	NA	0.548997	0.215289	1.01781	5.43761	NA	10.957	NA	0.0808132	2.80473	18.3419	0.796166	1.14281	0.676996	0	1.35151	0.738335	0.0460607	0.833777	0.0493081	0.999017	0.698677
RM 03_Run 1_RM_W03	W03	RM	0.261285	0.838	0.233555	0.172166	0.163523	0.119886	0.550348	0.61648	0.28623	0.279315	0.0498645	0.384572	0.416631	0.373739	0.243554	0.507962	0.375096	0.541828	0.150082	0.164963	0.164597	0.668102	0.00178671	NA	0.434231	NA	0.394341	0.542915	1.46203	9.06138	NA	4.39638	NA	0.0879527	2.42214	9.97451	0.808726	2.47894	0.602815	0	1.05701	1.06376	0.0457674	0.768523	0.0716677	1.19614	0.798691
RM 04_Run 1_RM_W03	W03	RM	0.195715	1.44792	0.099929	0.0957518	0.0940204	0.0530888	0.341717	0.333475	0.135438	0.283695	0.0511275	0.217901	0.222748	0.254916	0.156594	0.357538	0.167073	0.414369	0.0299855	0.132134	0.207496	0.68726	0.0266451	NA	0.339886	NA	0.653574	0.0621967	1.33707	6.70333	NA	3.93598	NA	0.0752124	2.28187	17.1103	0.457507	1.73724	0.466749	0	0.676751	0.507191	0.055064	0.755434	0.0652919	1.29849	0.556656
RM 05_Run 1_RM_W03	W03	RM	0.479722	1.01065	0.238601	0.245826	0.244613	0.105854	0.933717	0.368437	0.322554	0.209085	0.042573	0.496327	0.306716	0.471197	0.26721	0.445131	0.377519	0.628978	0.0983684	0.114329	0.209415	1.45502	0.0776315	NA	0.365485	NA	1.26521	0.342199	1.12769	0.227507	NA	8.09011	NA	0.0487766	2.5184	12.1886	0.561878	1.82704	0.900278	0	1.57438	0.457222	0.0367738	0.796772	0.0638696	1.23084	0.684655
RM 06_Run 1_RM_W03	W03	RM	0.143697	0.596235	0.081612	0.0897412	0.13369	0.0507741	0.393707	0.598335	0.0904424	0.16597	0.0128767	0.163336	0.197376	0.296588	0.144201	0.416158	0.174841	0.403072	0.0199118	0.174942	0.137725	0.524066	0.0629858	NA	0.316798	NA	0.399728	0.0978555	0.310269	7.52792	NA	2.03128	NA	0.0725664	1.82409	18.4706	1.02782	1.08928	0.526703	0	1.60074	0.37586	0.0577191	0.806194	0.0798119	0.914671	0.602863
RM 07_Run 1_RM_W03	W03	RM	0.438237	0.936725	0.256411	0.151069	0.453063	0.222521	0.885678	0.711483	0.360857	0.312116	0.153899	0.541463	0.588063	0.5471	0.363973	0.620861	0.528187	0.50317	0.172333	0.274506	0.179984	1.41171	0.0199726	NA	0.503954	NA	0.919965	0	1.2071	4.50468	NA	3.76648	NA	0.0579048	3.05606	16.3484	0.619237	3.23351	0.45462	0	2.39626	0.553523	0.090534	0.901132	0.120577	1.19629	0.839674
RM 08_Run 1_RM_W03	W03	RM	0.459369	1.1911	0.237355	0.0824653	0.283927	0.114369	0.733122	0.755054	0.227663	0.249881	0.0559741	0.406266	0.253552	0.335086	0.268694	0.602199	0.348171	0.650445	0.0534222	0.143694	0.242036	1.35271	0.133017	NA	0.424312	NA	0.813682	0.298311	1.78164	3.09364	NA	5.88982	NA	0.0838118	3.18944	19.8491	0.648188	2.26347	1.17611	0	0.88504	0.685472	0.0495814	0.804243	0.0830776	1.53295	0.645067
RM 09_Run 1_RM_W03	W03	RM	0.555395	1.06682	0.297398	0.158706	0.256014	0.116615	0.826964	0.694567	0.288319	0.274869	0.0849273	0.55502	0.417083	0.663865	0.292117	0.41984	0.478761	0.490412	0.0380508	0.137149	0.248228	0.911016	0.00326391	NA	0.183264	NA	0.439327	0.177599	0.979639	1.30788	NA	7.73001	NA	0.144763	3.34488	17.556	0.460373	1.79859	0.879426	0	0.494048	0.669811	0.044948	0.942263	0.0259359	0.795708	0.797557
RM 10_Run 1_RM_W03	W03	RM	0.251853	0.685971	0.104	0.148792	0.249297	0.0713659	0.531804	0.570184	0.144115	0.199371	0.0127439	0.271346	0.235954	0.317713	0.156166	0.510994	0.207547	0.453269	0.0513885	0.19321	0.187222	0.735698	0.150444	NA	0.643256	NA	0.858448	0.124346	1.4028	8.66872	NA	4.61511	NA	0.103916	2.54948	13.2692	0.95318	1.41093	1.02443	0	1.26738	0.783912	0.0363204	0.457289	0.0814234	1.40636	0.712088
RM 11_Run 1_RM_W03	W03	RM	0.214667	1.69085	0.0911224	0.184154	0.150829	0.0652754	0.388918	0.523741	0.200183	0.294307	0.0348844	0.26261	0.24831	0.2653	0.177023	0.865213	0.352076	0.430236	0.0189742	0.122306	0.239731	0.888467	0.123235	NA	0.817019	NA	1.41475	0.223092	1.30886	6.76541	NA	3.55597	NA	0.047409	2.71656	19.5386	1.19138	2.27561	0.898233	0	2.66801	0.503658	0.0640287	0.605554	0.0923711	1.5382	0.577681
RM 12_Run 1_RM_W03	W03	RM	0.247518	0.798454	0.221797	0.147085	0.138375	0.139574	0.398856	0.339411	0.180235	0.256844	0.101093	0.346534	0.374647	0.322896	0.212157	0.552633	0.343182	0.365504	0.058145	0.266781	0.181767	0.84693	0.158782	NA	0.681335	NA	1.09199	0.219013	1.34226	12.3333	NA	7.07868	NA	0.0698	2.18933	14.2032	1.44231	2.17327	0.912304	0	1.21011	0.429862	0.0554749	0.612182	0.0870642	1.16713	0.665224
RM 13_Run 1_RM_W03	W03	RM	0.479698	1.60362	0.305983	0.297664	0.321862	0.13706	0.696086	0.293266	0.292286	0.398246	0.141399	0.560112	0.430953	0.485347	0.372156	0.736987	0.427572	0.645397	0.0180366	0.100655	0.182489	0.669581	0.00124963	NA	0.657819	NA	0.395668	0.613079	0.4417	4.353	NA	10.0993	NA	0.169148	2.62793	17.8854	0.806978	3.05621	0.398796	0	0.884584	0.933072	0.0592028	0.641281	0.0866138	1.78381	1.06998
RM 14_Run 1_RM_W03	W03	RM	0.490981	1.15642	0.342561	0.49068	0.110251	0.18222	0.892954	0.369744	0.471029	0.317109	0.0740643	0.692299	0.685241	0.664131	0.424547	0.462939	0.499967	0.655983	0.102859	0.204871	0.284593	1.22222	0.00326979	NA	0.356102	NA	0.332934	0.950913	0.905169	0.137054	NA	8.80816	NA	0.197589	2.24672	12.2007	0.276773	2.14634	0.652063	0	1.26591	0.585649	0.0912308	0.929678	0.041144	1.58518	0.608583
RM 15_Run 1_RM_W03	W03	RM	0.313785	0.909184	0.146676	0.254939	0.174611	0.117424	0.476831	0.26977	0.191366	0.281662	0.064556	0.241898	0.260912	0.388238	0.204886	0.547328	0.300422	0.332221	0.0129734	0.0899884	0.150531	0.639265	0.00410254	NA	0.179772	NA	0.236001	0.318584	0.882047	5.22061	NA	8.72244	NA	0.074313	2.1874	15.7354	1.37904	1.00079	0.362873	0	0	0.554004	0.0804892	0.681199	0.0890606	1.14362	0.944891
RM 16_Run 1_RM_W03	W03	RM	0.311725	1.40869	0.271253	0.288055	0.291425	0.178466	0.778652	0.305197	0.311918	0.474034	0.110213	0.557146	0.453706	0.456275	0.307112	0.654255	0.454616	0.711297	0.0380073	0.171378	0.180958	0.968077	0.00312013	NA	0.502892	NA	0.424754	0.222819	1.05057	2.60803	NA	4.96801	NA	0.122721	2.20625	10.3167	0.803163	3.57905	0.452599	0	1.11762	0.911754	0.0426219	1.03863	0.106366	1.91394	0.926312
RM 17_Run 1_RM_W03	W03	RM	0.32447	0.817464	0.162662	0.133508	0.137095	0.0596872	0.553944	0.195936	0.166138	0.283908	0.0170956	0.272621	0.229974	0.302083	0.197847	0.536224	0.248096	0.406688	0.0329639	0.0796894	0.180977	0.816067	0.0039716	NA	0.497438	NA	0.365834	0.265121	0.739947	4.31612	NA	10.5551	NA	0.0853237	2.40992	12.6807	1.86276	1.10992	0.689279	0	0.62323	0.402234	0.0446344	0.80909	0.0856894	1.21393	0.984685
RM 18_Run 1_RM_W03	W03	RM	0.35996	1.54849	0.217471	0.319928	0.352224	0.190397	0.744954	0.274678	0.418923	0.478264	0.0565267	0.616586	0.404443	0.625725	0.410162	0.65944	0.510911	0.928317	0.126385	0.200632	0.210399	0.680837	0.00312105	NA	0.41422	NA	0.327605	0.330627	0.58407	3.15254	NA	3.36849	NA	0.158873	2.50749	17.1897	1.06498	2.5266	0.563669	0	1.61167	0.816816	0.038371	0.805063	0.118464	1.79726	0.714073
RM 19_Run 1_RM_W03	W03	RM	0.512409	2.87018	0.295173	0.467714	0.377767	0.202249	0.724287	0.318765	0.355941	0.585985	0.128655	0.53241	0.468686	0.49855	0.428453	0.681692	0.700609	0.424208	0.0762684	0.142576	0.196752	1.75501	0.00248306	NA	0.583506	NA	0.773129	0.294213	1.75291	1.7996	NA	7.62877	NA	0.0781384	2.427	19.2442	0.645577	4.90027	0.549108	0	1.04207	1.69437	0.0703244	0.794309	0.098654	1.37892	0.654462
RM 20_Run 1_RM_W03	W03	RM	0.395655	1.22839	0.222976	0.178801	0.236268	0.173271	0.53082	0.356113	0.322747	0.371274	0.0913433	0.469212	0.609477	0.399645	0.265377	0.644033	0.485682	0.541722	0.022015	0.167807	0.183938	0.619084	0.00295323	NA	0.369902	NA	0.479946	0.431546	1.00878	6.9162	NA	5.86853	NA	0.0384529	2.50683	13.0015	2.61842	3.53343	0.304183	0	0.776603	1.15101	0.0599366	0.821568	0.104388	1.50343	0.740395
RM 01_Run 1_RM_W04	W04	RM	0.465763	1.31176	0.330304	0.185986	0.251822	0.100158	0.797106	0.73707	0.33192	0.32269	0.071338	0.433084	0.440991	0.503881	0.334617	0.663767	0.522648	0.541233	0.0174457	0.0813306	0.117607	1.05927	0.00350552	NA	0.443428	NA	1.29552	1.11643	1.06205	4.06586	NA	11.8458	NA	0.0758576	3.43458	34.3259	0.914742	3.08434	0.699546	0	1.35415	0.632038	0.069791	0.700227	0.0445639	1.39157	1.22211
RM 02_Run 1_RM_W04	W04	RM	0.493729	0.933241	0.158155	0.0844695	0.301358	0.047955	0.86956	1.43567	0.337086	0.21836	0.0347847	0.672563	0.399186	0.521641	0.274985	0.397434	0.384452	0.507991	0.0175318	0.10734	0.119493	1.20178	0.00219875	NA	0.266255	NA	0.576204	0.260143	0.482827	0.479325	NA	11.0739	NA	0.151651	3.60645	27.6451	0.40697	1.61257	0.724994	0	3.28478	0.777918	0.0414207	0.623665	0.055437	0.806449	0.660309
RM 03_Run 1_RM_W04	W04	RM	0.230908	0.789751	0.206548	0.131285	0.157211	0.0860621	0.57778	0.754105	0.258492	0.234408	0.0426099	0.376338	0.385795	0.452985	0.240538	0.628057	0.364215	0.51013	0.0583283	0.159051	0.115272	0.493799	0.0036421	NA	0.245578	NA	0.446417	0.0170474	1.15256	13.7437	NA	5.2685	NA	0.070495	2.25136	14.9877	1.50374	2.8821	0.421903	0	0.981138	0.774495	0.0301406	0.510624	0.0634353	1.14481	0.934305
RM 04_Run 1_RM_W04	W04	RM	0.216053	1.10615	0.131527	0.0758455	0.118411	0.0468979	0.354713	0.47421	0.165099	0.209909	0.047275	0.240054	0.285966	0.194651	0.190284	0.372872	0.193348	0.43008	0.0219901	0.138803	0.0936181	0.804388	0.00162896	NA	0.274143	NA	0.787337	0.184583	0.835396	11.6999	NA	4.11247	NA	0.0837227	2.86268	20.8243	0.575354	2.60824	0.466569	0	0.1545	0.415964	0.0384586	0.508376	0.0458059	0.876507	0.575427
RM 05_Run 1_RM_W04	W04	RM	0.404455	0.857309	0.224044	0.138214	0.183498	0.0621266	0.703915	0.353592	0.306578	0.267308	0.0308889	0.398627	0.320615	0.471863	0.268707	0.604825	0.354542	0.53772	0.0161814	0.0917874	0.173345	1.02612	0.00208469	NA	0.346055	NA	1.36506	0.0469056	1.80461	3.55875	NA	15.0267	NA	0.026859	4.01152	24.51	1.20065	1.92916	1.10089	0	2.53738	0.390957	0.0543962	0.508188	0.0175577	1.30484	0.87668
RM 06_Run 1_RM_W04	W04	RM	0.377856	0.857708	0.268868	0.17529	0.315194	0.0928248	0.66182	1.34494	0.280985	0.281649	0.0422978	0.408513	0.493987	0.508252	0.36781	0.863318	0.380654	0.551508	0.0124396	0.0818377	0.136608	0.620577	0.00499281	NA	0.279892	NA	0.732426	0.260143	1.29586	8.62349	NA	1.90449	NA	0.0612527	2.38838	26.7844	1.14666	2.33229	0.65328	0	1.84422	0.342844	0.0421717	0.65636	0.0792075	1.49018	0.949897
RM 07_Run 1_RM_W04	W04	RM	0.230601	0.894542	0.152286	0.0840192	0.229816	0.0987678	0.472069	0.47731	0.223332	0.261791	0.0442731	0.300134	0.397538	0.33982	0.222649	0.451953	0.378945	0.352163	0.0458934	0.126822	0.0969612	0.580776	0.00184647	NA	0.541476	NA	0.711837	0.260143	0.706773	11.5346	NA	5.68452	NA	0.135037	2.27819	22.9781	1.18258	4.13224	0.336085	0	0.865289	0.484906	0.0404875	0.480913	0.058656	1.00461	0.711695
RM 08_Run 1_RM_W04	W04	RM	0.409945	1.07503	0.200415	0.0853394	0.262889	0.0954242	0.702385	0.883544	0.228643	0.338396	0.0486063	0.411591	0.372244	0.387668	0.233174	0.769086	0.36612	0.594646	0.0174887	0.142224	0.156376	0.578589	0.0414032	NA	0.707559	NA	1.42114	0.241446	0.716271	8.93762	NA	7.25966	NA	0.0414731	3.06941	28.3289	1.60007	2.66439	1.10249	0	0.743417	0.555573	0.05181	0.401105	0.0593334	1.71252	0.910856
RM 09_Run 1_RM_W04	W04	RM	0.522945	0.920607	0.265941	0.15199	0.235672	0.0792753	0.92805	0.656967	0.266164	0.335502	0.0703193	0.517121	0.519589	0.6185	0.285066	0.654937	0.409254	0.549053	0.00503588	0.0683385	0.149688	0.710775	0.00556206	NA	0.245222	NA	0.386197	0.310671	0.706757	2.51853	NA	12.624	NA	0.130559	3.7666	31.654	0.74863	2.68922	0.910357	0	1.93101	0.396525	0.0748175	0.684793	0.0398202	1.1684	1.16373
RM 10_Run 1_RM_W04	W04	RM	0.298607	0.631001	0.174244	0.139762	0.24707	0.0500705	0.535193	0.673069	0.181879	0.215597	0.014027	0.267146	0.287731	0.367789	0.180296	0.71483	0.266287	0.456539	0.0171619	0.128246	0.136533	0.593288	0.0384504	NA	0.554252	NA	0.970526	0.303308	0.727021	10.4739	NA	5.89369	NA	0.0478303	3.0177	21.131	1.57449	1.71386	0.951114	0	2.50903	0.489898	0.0340931	0.353329	0.0519539	1.52114	0.984225
RM 11_Run 1_RM_W04	W04	RM	0.181419	1.23945	0.0955815	0.115351	0.111892	0.0525579	0.36166	0.461305	0.168662	0.212963	0.0191066	0.19057	0.199716	0.212629	0.139806	0.603108	0.285882	0.300144	0.0174887	0.103923	0.116022	0.553947	0.00130498	NA	0.563237	NA	1.29284	0.276239	0.779335	12.1988	NA	4.35156	NA	0.0531065	2.52646	26.2366	1.28256	3.20922	0.777562	0	1.79671	0.309651	0.0411357	0.507466	0.0479166	1.48543	0.608806
RM 12_Run 1_RM_W04	W04	RM	0.575628	1.12296	0.298003	0.253636	0.221164	0.137555	0.92509	0.434193	0.341925	0.263417	0.127445	0.713162	0.481387	0.510077	0.354799	0.638375	0.594969	0.434513	0.0210205	0.133158	0.206831	1.54661	0.095942	NA	0.328622	NA	1.86351	0.354523	1.71332	1.672	NA	9.40028	NA	0.028299	2.68081	30.8478	0.656646	3.25979	1.15925	0	0.665363	0.397023	0.0461556	0.489151	0.0570103	1.17852	0.460896
RM 13_Run 1_RM_W04	W04	RM	0.227706	1.119	0.158509	0.128023	0.128591	0.0394326	0.370391	0.144968	0.151502	0.269527	0.0500782	0.27621	0.273809	0.202645	0.16799	0.355116	0.269633	0.435391	0.0174887	0.0204959	0.108341	0.355151	0.00213003	NA	0.395649	NA	0.421981	0.61032	0.607292	6.86147	NA	13.7829	NA	0.158122	2.62299	30.4159	0.786005	2.56204	0.396823	0	0.617999	0.703209	0.0540096	0.629755	0.0300708	1.09373	0.861868
RM 14_Run 1_RM_W04	W04	RM	0.365002	1.10478	0.218822	0.421316	0.0919794	0.100544	0.745825	0.345288	0.401014	0.427531	0.0425727	0.635391	0.624348	0.531196	0.342237	0.623758	0.485889	0.507486	0.0189192	0.0875188	0.219193	1.13405	0.00285292	NA	0.202504	NA	0.35692	0.979306	0.813417	2.06913	NA	12.7337	NA	0.11101	2.76548	21.7925	0.858902	2.50784	0.587683	0	0.666678	0.488147	0.0542787	0.822742	0.059996	1.36665	0.985507
RM 15_Run 1_RM_W04	W04	RM	0.322326	0.914076	0.170801	0.264966	0.1527	0.0898021	0.497646	0.313516	0.223659	0.331199	0.0643189	0.1984	0.330607	0.432163	0.195788	0.728142	0.366528	0.359279	0.0250606	0.0812941	0.13413	0.63952	0.0016773	NA	0.36823	NA	0.362219	0.237397	1.33854	4.83383	NA	8.07835	NA	0.128855	2.57319	24.7838	1.98218	1.55171	0.413081	0	1.50163	0.573259	0.0653942	0.577827	0.0478064	1.52731	1.40739
RM 16_Run 1_RM_W04	W04	RM	0.32703	1.49062	0.211252	0.271886	0.254315	0.115228	0.669424	0.309235	0.337834	0.472645	0.0720786	0.526439	0.500275	0.440668	0.30707	0.77022	0.486213	0.698038	0.0520395	0.114895	0.190898	0.661014	0.00240072	NA	0.433088	NA	0.557329	0.215773	1.23266	5.91006	NA	6.93905	NA	0.0658278	2.52543	16.6005	1.83178	4.36365	0.370682	0	2.00976	0.992096	0.0783328	0.614955	0.062222	2.36019	1.17297
RM 17_Run 1_RM_W04	W04	RM	0.18654	0.655305	0.116919	0.0956457	0.0716738	0.0250599	0.320427	0.143252	0.116699	0.215552	0.0118102	0.196562	0.163815	0.262268	0.128009	0.351494	0.176708	0.308879	0.0174887	0.0724302	0.152603	0.733455	0.00179535	NA	0.310079	NA	0.387306	0.244047	0.959055	5.39643	NA	10.95	NA	0.0953435	2.33062	16.6051	1.82837	0.918504	0.585594	0	0.1545	0.385221	0.0286799	0.621119	0.0299502	0.873288	0.672301
RM 18_Run 1_RM_W04	W04	RM	0.407106	1.5696	0.246262	0.293079	0.300813	0.117386	0.866949	0.245757	0.537684	0.36559	0.0377854	0.829798	0.428111	0.612969	0.370646	0.525685	0.553144	0.767638	0.035218	0.0971978	0.194774	1.14246	0.00221718	NA	0.197676	NA	0.37018	1.3196	1.18308	0.32903	NA	4.2963	NA	0.157106	2.66793	27.9095	0.785203	3.27545	0.552286	0	1.88097	0.658745	0.0437611	0.704334	0.021559	1.12175	0.589837
RM 19_Run 1_RM_W04	W04	RM	0.469067	2.34912	0.279389	0.369306	0.306776	0.117464	0.815181	0.285446	0.36242	0.523429	0.0859607	0.56692	0.449856	0.584519	0.318698	0.591683	0.668169	0.400752	0.0187754	0.0733045	0.166509	1.07331	0.00174517	NA	0.267078	NA	0.68627	0.738174	1.03088	1.89802	NA	9.01033	NA	0.161235	2.71808	23.9673	0.831048	4.61673	0.592789	0	0.985229	1.11441	0.0465555	0.617055	0.0224966	1.24437	0.694173
RM 20_Run 1_RM_W04	W04	RM	0.447387	1.34543	0.295781	0.189566	0.234097	0.130385	0.648022	0.320101	0.24673	0.597349	0.0653425	0.00524096	0.581154	0.444327	0.274202	1.49555	0.506461	0.566714	0.0171859	0.109868	0.140979	1.37958	0.00223931	NA	1.22917	NA	0.697596	0.736081	1.13671	4.08755	NA	8.69713	NA	0.104417	2.4899	22.2816	7.35913	4.22277	0.434039	0	1.7851	1.06665	0.0581543	0.781537	0.127668	2.08425	2.62771
RM 01_Run 1_RM_W05	W05	RM	0.362213	1.46819	0.17706	0.169673	0.176886	0.0455629	0.616685	0.533413	0.220258	0.347912	0.0414154	0.392827	0.313305	0.370586	0.245025	0.583178	0.367007	0.401866	0	0.0153115	0.0870909	0.735567	0.00119955	NA	0.582894	NA	1.12279	0.38159	2.01258	8.42788	NA	12.116	NA	0.236204	3.31547	37.1892	0.8026	2.75801	0.691724	0	2.02475	0.426286	0.044834	0.644514	0.0387666	1.7905	0.908383
RM 02_Run 1_RM_W05	W05	RM	0.215693	0.857957	0.094604	0.020582	0.120151	0.0154987	0.369848	0.588355	0.0943933	0.209434	0.0169709	0.193732	0.184902	0.216024	0.122675	0.342605	0.164903	0.318942	0	0.00591297	0.093914	0.560641	0.00128544	NA	0.660088	NA	0.662649	0.151258	0.898999	9.02163	NA	14.4013	NA	0.202474	2.98935	34.0617	1.30522	1.46251	0.78609	0	1.46247	0.439307	0.0253286	0.510602	0.0503051	0.900181	0.802992
RM 03_Run 1_RM_W05	W05	RM	0.251534	0.840737	0.149843	0.108896	0.113301	0.0429844	0.432836	0.517254	0.187174	0.244428	0.0223613	0.277435	0.340564	0.343732	0.2236	0.586597	0.271744	0.472123	0	0.0373713	0.117195	0.577064	0.00168997	NA	0.409912	NA	0.598135	0.28209	1.1981	12.2063	NA	5.68611	NA	0.0904664	2.49966	17.8339	1.21127	3.59084	0.505436	0	1.1733	0.501627	0.0259029	0.527413	0.0417175	1.52841	0.933221
RM 04_Run 1_RM_W05	W05	RM	0.29323	1.13147	0.197605	0.119308	0.196528	0.0499337	0.579812	0.696584	0.304149	0.296523	0.0806006	0.518193	0.385557	0.350837	0.261226	0.600537	0.319165	0.589251	0	0.0442717	0.0896107	0.492678	0.00214357	NA	0.711031	NA	0.968081	0.687746	0.604465	11.9313	NA	7.48888	NA	0.148475	3.52133	31.8547	0.728028	3.46958	0.57775	0	0.13777	0.320541	0.0171358	0.735097	0.0577013	1.1195	0.730977
RM 05_Run 1_RM_W05	W05	RM	0.353889	0.916346	0.160521	0.125852	0.137607	0.0337741	0.599241	0.259919	0.206424	0.345734	0.0235831	0.302598	0.265	0.352589	0.216028	0.639437	0.282231	0.48684	0	0.0383575	0.183332	0.895623	0.00290878	NA	0.632184	NA	1.40448	0.327204	1.32867	8.45925	NA	13.9471	NA	0.0760192	3.97916	26.7444	1.8217	1.80146	0.888176	0	1.43257	0.396183	0.0393294	0.775868	0.0407077	1.59322	1.02116
RM 06_Run 1_RM_W05	W05	RM	0.298529	0.927737	0.181019	0.13481	0.23151	0.0386091	0.612596	0.864074	0.180045	0.244463	0.0265054	0.388896	0.327691	0.429108	0.279876	0.452257	0.306148	0.423003	0	0.00635606	0.0958822	0.342476	0.000776998	NA	0.52101	NA	0.677147	0.193373	0.645411	9.28491	NA	1.75864	NA	0.107356	2.48775	30.6626	1.22188	2.35186	0.579424	0	2.27881	0.279263	0.0400122	0.684927	0.0591996	1.10111	0.56359
RM 07_Run 1_RM_W05	W05	RM	0.199735	0.696381	0.100524	0.0561024	0.197997	0.0570383	0.414201	0.419515	0.179704	0.171337	0.0340052	0.27549	0.356366	0.252603	0.212332	0.397574	0.313129	0.343172	0	0.0556749	0.0927745	0.431767	0.00143484	NA	0.663038	NA	0.750169	0	0.497594	13.1815	NA	6.29676	NA	0.164852	3.33225	27.7635	0.980197	4.35408	0.406239	0	2.41937	0.290562	0.0724218	0.46881	0.0300052	1.0519	0.543229
RM 08_Run 1_RM_W05	W05	RM	0.451257	1.1559	0.239929	0.0748629	0.217412	0.0491695	0.748608	0.857508	0.227535	0.358885	0.0393917	0.42503	0.316962	0.385966	0.246021	0.655767	0.390811	0.451724	0	0.0319906	0.150573	0.753349	0.00149193	NA	0.686768	NA	1.81556	0.359601	1.38414	9.35265	NA	7.67194	NA	0.176306	3.44761	34.0969	1.88811	3.66485	1.09181	0	3.10975	0.552298	0.0304948	0.491387	0.0636708	1.5985	0.767926
RM 09_Run 1_RM_W05	W05	RM	0.29153	0.885119	0.135397	0.0668727	0.0984415	0.0220588	0.406923	0.325107	0.117136	0.203045	0.0286495	0.198179	0.258624	0.351143	0.183429	0.327051	0.238174	0.30171	0	0.00605826	0.141928	0.295021	0.00247934	NA	0.408601	NA	0.40931	0.248541	0.897171	10.2332	NA	11.6171	NA	0.195814	3.77159	28.5728	1.21742	2.11799	0.693338	0	0.783297	0.307632	0.061814	0.553796	0.0473325	0.962013	0.75132
RM 10_Run 1_RM_W05	W05	RM	0.438185	0.610286	0.186717	0.172829	0.336512	0.0592562	0.809255	0.879099	0.317584	0.171313	0.0304934	0.409892	0.394597	0.564469	0.26049	0.540995	0.314388	0.474646	0	0.0877597	0.128104	1.21589	0.00246324	NA	0.411914	NA	1.48195	0.371872	1.05376	3.03499	NA	8.54646	NA	0.092052	4.3445	33.2325	0.848425	1.71066	1.47819	0	1.92585	0.620872	0.0240103	0.494184	0.074205	1.07993	0.696984
RM 11_Run 1_RM_W05	W05	RM	0.386706	1.53493	0.181468	0.288572	0.302695	0.0739318	0.698664	0.861947	0.430459	0.32408	0.0624746	0.517751	0.43196	0.531799	0.335943	1.01415	0.580972	0.508072	0	0.00355983	0.0718918	1.07857	0.00207954	NA	1.46183	NA	2.56511	0.2435	1.82451	7.08806	NA	4.95644	NA	0.176873	3.94173	33.4171	1.43731	5.45685	0.896304	0	2.08872	0.460376	0.0515126	0.643761	0.0310078	2.55793	0.777157
RM 12_Run 1_RM_W05	W05	RM	0.246382	0.789183	0.117094	0.138786	0.09831	0.0583369	0.379474	0.261688	0.162294	0.20975	0.0586539	0.341052	0.329585	0.25572	0.159959	0.394608	0.353308	0.309376	0	0.0455413	0.109839	0.85466	0.0022563	NA	0.464172	NA	1.8367	0.263597	1.2113	13.2409	NA	10.5708	NA	0.0449634	2.86657	32.2452	1.04833	4.25382	1.02376	0	0.795792	0.379674	0.0247852	0.476277	0.0332517	0.771369	0.519154
RM 13_Run 1_RM_W05	W05	RM	0.233899	0.931722	0.146036	0.0904535	0.147096	0.0221958	0.426373	0.205004	0.169421	0.241024	0.0714624	0.277197	0.312024	0.190166	0.156383	0.381115	0.336861	0.419164	0	0.00665387	0.0666163	0.434856	0.00294864	NA	0.919409	NA	0.824985	0.810009	0.534624	9.17837	NA	13.6507	NA	0.151853	3.26167	33.3725	1.32007	2.15562	0.385653	0	0.720979	0.56165	0.042775	0.473146	0.0449256	0.840125	0.960983
RM 14_Run 1_RM_W05	W05	RM	0.331288	1.12403	0.181832	0.205526	0.0633032	0.0553725	0.598783	0.251664	0.247775	0.405922	0.0228814	0.396993	0.363907	0.369867	0.29012	0.531388	0.349593	0.463722	0	0.0504975	0.183918	0.602383	0.00142797	NA	0.46468	NA	0.311602	0.425932	0.903179	7.14995	NA	12.1049	NA	0.120512	2.22279	25.744	1.51661	2.75988	0.557992	0	0.13777	0.382161	0.0616532	0.69184	0.0336919	1.5696	0.877645
RM 15_Run 1_RM_W05	W05	RM	0.491693	0.920083	0.249836	0.386846	0.240058	0.0950906	0.708112	0.428696	0.348455	0.45648	0.101174	0.313224	0.494126	0.592468	0.293233	0.796211	0.455962	0.432661	0	0.0354068	0.134359	0.779917	0.00215067	NA	0.708683	NA	0.432562	0.119158	1.24257	4.9428	NA	12.4696	NA	0.27126	3.11828	29.0425	1.74301	1.87364	0.380369	0	1.67889	0.506979	0.0309139	0.564769	0.0476922	1.96059	1.28743
RM 16_Run 1_RM_W05	W05	RM	0.207651	1.16234	0.122125	0.116041	0.120583	0.0309145	0.411927	0.170218	0.157238	0.393099	0.0280418	0.213826	0.277185	0.213248	0.157533	0.520044	0.263367	0.409806	0	0.0609353	0.194802	0.632494	0.00254628	NA	0.553374	NA	0.530931	0.177984	1.13662	8.36418	NA	7.50055	NA	0.0893975	2.3867	19.0113	2.51355	3.54576	0.426885	0	1.42752	0.500931	0.0451542	0.756485	0.0338877	0.989685	1.12561
RM 17_Run 1_RM_W05	W05	RM	0.270199	0.725802	0.122796	0.121734	0.0839255	0.0217638	0.524182	0.145622	0.1579	0.215188	0.0190776	0.31964	0.197372	0.285907	0.160368	0.353322	0.26185	0.270901	0	0.0418649	0.159773	0.372468	0.000727037	NA	0.414089	NA	0.511949	0.182393	0.883526	7.81725	NA	13.14	NA	0.183408	3.08118	24.3179	1.36974	0.94248	0.636662	0	2.35379	0.307287	0.0432287	0.722273	0.0450604	1.21339	0.608252
RM 18_Run 1_RM_W05	W05	RM	0.445831	1.37618	0.304142	0.265124	0.30872	0.10401	0.99104	0.281154	0.595784	0.338098	0.0626433	0.815086	0.474209	0.607977	0.415434	0.522497	0.60317	0.876179	0	0.0160615	0.178806	1.35898	0.00458471	NA	0.594081	NA	0.434587	1.44039	1.33088	0.314605	NA	4.88727	NA	0.30284	2.78955	28.8628	1.1444	3.22595	0.428634	0	3.82938	0.508589	0.0486381	0.715963	0.0388974	1.44296	0.657518
RM 19_Run 1_RM_W05	W05	RM	0.397053	2.2991	0.255977	0.342447	0.23421	0.0782001	0.767969	0.181293	0.320507	0.591782	0.0692319	0.557634	0.369932	0.50723	0.311632	0.726596	0.578093	0.342885	0	0.0458005	0.151155	1.2077	0.00215519	NA	0.766927	NA	0.544248	0.907096	1.54852	3.98178	NA	7.44617	NA	0.286655	2.71968	23.972	1.33608	5.14037	0.482281	0	1.99757	0.939949	0.0334099	0.660169	0.0628228	1.99878	0.623343
RM 20_Run 1_RM_W05	W05	RM	0.489192	1.38233	0.240062	0.208741	0.263536	0.0875382	0.738248	0.33096	0.414786	0.485632	0.065018	0.572738	0.629353	0.458826	0.289818	0.568544	0.516247	0.592693	0	0.02324	0.169111	1.1034	0.0024925	NA	0.557076	NA	0.669711	1.53226	1.11392	5.23778	NA	11.9231	NA	0.0982284	3.1365	30.8509	3.04056	3.83939	0.454597	0	0.55108	0.653452	0.0530637	0.721126	0.0894286	1.65219	0.607858
RM 01_Run 1_RM_W06	W06	RM	0.49241	1.23777	0.270754	0.243756	0.289151	0.0704212	1.00499	0.868224	0.408485	0.287614	0.0760584	0.610506	0.48578	0.519611	0.314745	0.533745	0.559175	0.527901	0	0.00541453	0.0601406	1.15033	0.00223747	NA	0.955271	NA	1.65861	1.07037	1.1139	0.991285	NA	12.0871	NA	0.208562	5.365	41.3656	0.675252	3.25256	0.707122	0	1.89142	0.458368	0.0524234	0.815584	0.0834481	1.27104	0.921615
RM 02_Run 1_RM_W06	W06	RM	0.226024	0.934765	0.0951813	0.024526	0.107886	0.00792778	0.380482	0.530374	0.0928248	0.183382	0.0206331	0.24006	0.171156	0.241925	0.135977	0.369849	0.13964	0.26806	0	0.00541453	0.0469739	0.471995	0.000829279	NA	0.765465	NA	0.988821	0.0438792	1.7644	10.5333	NA	14.5308	NA	0.138906	4.25753	31.6942	1.42013	1.55007	0.726822	0	0.992946	0.399766	0.0358833	0.874047	0.0557865	1.10826	0.696538
RM 03_Run 1_RM_W06	W06	RM	0.314701	0.95619	0.16506	0.149518	0.128144	0.0342658	0.607142	0.560085	0.228419	0.267207	0.0210711	0.288301	0.401589	0.347659	0.247413	0.684126	0.31516	0.485605	0	0.0168782	0.118167	0.932086	0.00251882	NA	0.702008	NA	0.69016	0.519863	1.01941	12.9979	NA	7.4457	NA	0.154906	3.49768	23.7733	1.89604	3.98351	0.571395	0	3.8567	0.487154	0.0425271	0.635051	0.0406074	1.40499	0.860385
RM 04_Run 1_RM_W06	W06	RM	0.532288	1.71566	0.266695	0.218168	0.245899	0.0399331	1.11721	0.745582	0.430272	0.426682	0.119199	0.707455	0.491596	0.516497	0.383978	0.600757	0.413354	0.598808	0	0.00541521	0.0681236	1.39512	0.00242224	NA	0.872341	NA	1.96107	0.888696	1.0401	0.453885	NA	6.52025	NA	0.185779	5.00249	42.6922	0.46596	4.9644	0.627954	0	1.01036	0.356997	0.0169038	0.851309	0.065593	1.32084	0.793874
RM 05_Run 1_RM_W06	W06	RM	0.323009	0.907058	0.114074	0.0828854	0.125437	0.02065	0.507261	0.21914	0.168075	0.262691	0.0255008	0.282034	0.230529	0.302924	0.194654	0.509449	0.231052	0.468867	0	0.0326369	0.0908491	0.46055	0.00146342	NA	0.532542	NA	1.31522	0.3365	1.19086	10.698	NA	13.774	NA	0.163597	4.24025	28.7238	1.72449	2.51972	0.855796	0	1.67838	0.222942	0.0235926	0.809366	0.0228568	1.37719	0.624936
RM 06_Run 1_RM_W06	W06	RM	0.200592	0.802923	0.162691	0.0969097	0.172054	0.0315211	0.451176	0.789922	0.135714	0.19981	0.0214057	0.236334	0.283343	0.327622	0.210816	0.54971	0.233893	0.363477	0	0.00541453	0.0429182	0.590428	0.00214014	NA	0.667886	NA	0.894826	0.761193	0.877002	19.2582	NA	3.20826	NA	0.193497	3.45458	31.5842	2.28008	2.56515	0.617459	0	2.89667	0.233406	0.032756	0.588318	0.0633352	1.23082	0.744176
RM 07_Run 1_RM_W06	W06	RM	0.258257	0.848344	0.117146	0.0762212	0.234737	0.0368925	0.525251	0.408054	0.207046	0.271665	0.0540592	0.340311	0.373712	0.30323	0.197835	0.473775	0.335563	0.355124	0	0.00541453	0.0538987	0.591824	0.00308284	NA	1.09958	NA	1.38236	0.255691	0.803009	10.6322	NA	7.46217	NA	0.181312	4.16143	31.9059	1.17498	4.69931	0.289003	0	0.989332	0.334032	0.044992	0.759833	0.0694233	0.761151	0.807888
RM 08_Run 1_RM_W06	W06	RM	0.497206	1.27098	0.191897	0.060847	0.272678	0.0390401	0.654311	0.868493	0.235303	0.362192	0.0514099	0.460712	0.394737	0.456634	0.272859	0.825557	0.371901	0.583589	0	0.00541453	0.0638393	0.720231	0.00101139	NA	1.05517	NA	2.26401	0	0.642912	10.4268	NA	8.53704	NA	0.107521	4.3943	41.0235	1.75989	2.86297	0.978867	0	1.18457	0.328108	0.0325626	0.554489	0.0770303	1.95628	0.871869
RM 09_Run 1_RM_W06	W06	RM	0.66717	1.15383	0.275613	0.108148	0.24018	0.0418219	0.962889	0.687429	0.277965	0.404857	0.063466	0.571267	0.504786	0.658642	0.30776	0.61077	0.459719	0.509364	0	0.00541453	0.0789979	1.23637	0.00328774	NA	0.530827	NA	1.12286	0.420923	1.93476	5.1374	NA	11.1718	NA	0.160613	5.39486	36.3757	0.883678	2.79219	0.805744	0	2.17422	0.433244	0.0222773	0.909744	0.0705171	1.34547	1.02939
RM 10_Run 1_RM_W06	W06	RM	0.309215	0.693476	0.135296	0.104542	0.200528	0.0156723	0.594169	0.441069	0.148885	0.195099	0.018527	0.27073	0.211549	0.31695	0.171154	0.510364	0.196851	0.347388	0	0.00722296	0.073453	0.759574	0.00176163	NA	0.617558	NA	1.26053	0.614848	1.3428	12.157	NA	8.23838	NA	0.16443	3.65225	31.3232	1.21112	1.951	1.12297	0	1.47926	0.494983	0.02613	0.595485	0.0532757	1.23916	0.593266
RM 11_Run 1_RM_W06	W06	RM	0.509601	1.80984	0.224338	0.265893	0.355816	0.0513043	0.72279	0.794456	0.3783	0.393944	0.0581639	0.477341	0.45519	0.543394	0.406845	1.04723	0.517488	0.536202	0	0.00541453	0.0326153	0.989824	0.00183749	NA	1.47277	NA	3.6535	0.0453775	1.31453	7.65781	NA	6.28349	NA	0.157149	4.87216	39.3357	2.16625	3.99432	0.984576	0	2.75072	0.28005	0.0286164	0.616522	0.0746768	1.6528	0.847603
RM 12_Run 1_RM_W06	W06	RM	0.455081	1.1231	0.309176	0.22535	0.209124	0.0857634	0.809955	0.415208	0.384532	0.457773	0.088059	0.853251	0.581371	0.61429	0.355717	0.618464	0.534957	0.461498	0	0.0113498	0.140889	0.810913	0.00370979	NA	0.65796	NA	1.91504	0.917801	1.70968	4.17906	NA	14.1664	NA	0.119801	4.09899	48.2625	0.747458	5.61769	1.30493	0	1.00877	0.275343	0.0521495	0.722079	0.0344002	1.33485	0.673141
RM 13_Run 1_RM_W06	W06	RM	0.230006	1.10493	0.144238	0.0888464	0.155939	0.0172134	0.38286	0.17991	0.16203	0.210084	0.0648855	0.296933	0.284679	0.192132	0.14638	0.309796	0.289827	0.351609	0	0.00541453	0.036824	0.538634	0.000930921	NA	0.605685	NA	1.46999	0.911142	1.03895	9.71907	NA	17.1303	NA	0.15442	4.74306	33.7251	0.957584	3.3442	0.362982	0	1.64046	0.488578	0.0343593	0.540655	0.0184394	0.756103	0.67898
RM 14_Run 1_RM_W06	W06	RM	0.444914	1.17484	0.25223	0.323986	0.108924	0.0601265	0.962188	0.333509	0.451361	0.40772	0.0392892	0.625101	0.695188	0.49469	0.392652	0.753557	0.52236	0.564854	0	0.00985706	0.125691	0.58587	0.0034795	NA	0.655658	NA	0.581595	0.695276	1.04808	5.9401	NA	9.9315	NA	0.189531	3.04726	22.1107	1.62257	3.35973	0.465357	0	0.595976	0.388525	0.0430359	0.65838	0.0571184	2.47405	0.910466
RM 15_Run 1_RM_W06	W06	RM	0.476423	0.94121	0.233469	0.288968	0.263847	0.0721729	0.770453	0.334879	0.369756	0.468601	0.100483	0.474427	0.462021	0.606244	0.329192	0.758548	0.470785	0.41763	0	0.00604023	0.086068	0.985286	0.00203072	NA	0.849675	NA	1.0224	0.401516	1.18424	7.30542	NA	14.712	NA	0.204752	4.38505	37.0465	1.86431	2.78225	0.444898	0	1.23164	0.40426	0.0648543	0.6313	0.0750225	2.23963	0.943022
RM 16_Run 1_RM_W06	W06	RM	0.341102	1.34526	0.268082	0.246114	0.255967	0.0558217	0.811259	0.275513	0.410037	0.396253	0.0693242	0.689677	0.561767	0.575578	0.330335	0.470061	0.497421	0.668881	0	0.0508946	0.144687	1.13026	0.00267339	NA	0.310158	NA	1.11302	0.967859	0.933952	2.22953	NA	8.16241	NA	0.168499	3.08588	25.8634	1.20061	6.00346	0.471293	0	3.43278	0.57778	0.0372491	0.680131	0.0408377	0.875062	0.989953
RM 17_Run 1_RM_W06	W06	RM	0.512349	0.818047	0.186072	0.147508	0.161541	0.0350875	0.746309	0.218254	0.294888	0.323191	0.0306414	0.41925	0.368402	0.461612	0.307285	0.64055	0.389142	0.498614	0	0.00653273	0.0881418	0.492528	0.00119342	NA	0.852974	NA	1.43316	0.181403	1.06218	10.0765	NA	15.5142	NA	0.162006	3.56726	30.7642	2.91797	1.49877	0.70062	0	0.679607	0.282406	0.0228869	0.664852	0.0601908	1.62703	1.02456
RM 18_Run 1_RM_W06	W06	RM	0.432565	1.74914	0.230809	0.221762	0.304219	0.0695342	0.796458	0.272863	0.434902	0.504286	0.0491723	0.719176	0.46679	0.508	0.383103	0.728932	0.472247	0.828137	0	0.00541384	0.0741171	0.944449	0.0024334	NA	0.93344	NA	0.963778	0.692791	1.54686	8.40768	NA	6.71677	NA	0.217443	3.91852	29.2309	2.96491	4.87031	0.46624	0	2.377	0.505683	0.0329145	0.535806	0.0566041	1.7796	0.87396
RM 19_Run 1_RM_W06	W06	RM	0.261127	2.27337	0.199795	0.165227	0.17684	0.0405574	0.497725	0.181259	0.222206	0.389202	0.0360178	0.333802	0.312084	0.359373	0.209572	0.406992	0.430002	0.282612	0	0.00448091	0.0676608	0.578311	0.00162463	NA	0.722943	NA	0.911987	0.434357	0.542819	10.2536	NA	8.52793	NA	0.266789	3.08382	26.1879	1.5521	5.58013	0.462156	0	4.54192	0.777455	0.030994	0.553599	0.0515419	1.15271	0.498057
RM 20_Run 1_RM_W06	W06	RM	0.334056	1.24636	0.188515	0.120161	0.19045	0.0421554	0.605996	0.265484	0.280801	0.39541	0.0456738	0.433437	0.449875	0.33996	0.226771	0.495356	0.387031	0.440914	0	0.0111128	0.0872298	0.55037	0.00327752	NA	0.709437	NA	0.85102	0.52386	0.726825	10.5393	NA	11.3108	NA	0.124399	2.85915	29.0538	3.49079	4.95794	0.320841	0	1.10113	0.598849	0.0709406	0.756777	0.0568011	1.19571	0.57279
HS 01_Run 1_HS_W01	W0	HS	0.123471	0.292555	0.130973	0.196973	0.0989516	0.12188	0.264494	0.388786	0.113513	0.178836	0.111591	0.125222	0.188153	0.14139	0.133074	0.251163	0.160652	0.363602	0.792944	0.558628	0.241582	1.53618	0.287454	NA	0.209324	NA	0.217262	3.46241	0.502234	1.02136	NA	0.271988	NA	1.34191	1.66504	NA	0.397519	0.553968	0.0914585	0.12043	1.6597	0.312731	0.0915132	0.601576	0.0848445	0.783041	0.788009
HS 02_Run 1_HS_W01	W0	HS	0.198318	0.567622	0.10763	0.0457266	0.397265	0.242134	0.285179	0.212011	0.0916795	0.120218	0.113489	0.123049	0.245048	0.187732	0.155497	0.120388	0.156899	0.46962	1.53042	1.15382	0.175056	1.0742	0.341055	NA	0.476082	NA	0.395642	10.2102	0.985477	0.289441	NA	0.693396	NA	0.426046	1.4972	NA	0.741634	0.199651	0.13387	0.133043	1.8366	0.888744	0.129145	0.970625	0.0826489	0.427436	0.726239
HS 03_Run 1_HS_W01	W0	HS	0.213985	0.818228	0.200837	0.316411	0.167127	0.132136	0.284141	0.353152	0.154247	0.186733	0.175853	0.200134	0.309499	0.256675	0.139853	0.301712	0.213468	0.440589	0.961155	0.613024	0.152629	1.78114	0.456437	NA	0.742687	NA	0.700157	4.06783	0.452807	0.477773	NA	0.76787	NA	0.390456	1.99411	NA	0.290883	0.435331	0.1264	0.118616	1.8164	0.729851	0.0843256	0.860231	0.0582681	0.807265	0.485488
HS 04_Run 1_HS_W01	W0	HS	0.199644	1.22289	0.155014	0.182811	0.154574	0.122085	0.252778	0.42716	0.144273	0.254209	0.126447	0.196422	0.204653	0.215916	0.1493	0.189735	0.199563	0.386124	1.1215	0.705063	0.183558	0.78241	0.465034	NA	0.487117	NA	0.478594	2.41682	0.587702	0.809792	NA	0.67849	NA	0.310851	1.53348	NA	0.170556	0.641004	0.113203	0.0619737	0.994346	0.717546	0.063792	0.704713	0.0711336	0.565082	0.532723
HS 05_Run 1_HS_W01	W0	HS	0.223311	0.764025	0.193906	0.105673	0.187619	0.218211	0.299278	0.413853	0.1199	0.223005	0.162416	0.199057	0.270109	0.247667	0.155894	0.279824	0.221059	0.433581	0.855918	0.766927	0.482673	0.714186	0.332786	NA	0.763785	NA	0.425309	7.2129	0.451499	0.692835	NA	1.08333	NA	0.521011	2.03605	NA	0.207376	0.271411	0.14081	0.126657	1.82271	0.874844	0.0791081	1.04864	0.0839248	0.65046	0.809716
HS 06_Run 1_HS_W01	W0	HS	0.191085	1.12814	0.150056	0.111647	0.321668	0.162651	0.299945	0.381883	0.317255	0.260841	0.239108	0.236895	0.259404	0.346752	0.228991	0.462244	0.339577	0.441597	0.519445	0.457598	0.277367	1.41823	0.475723	NA	0.545277	NA	0.595893	1.7332	0.929503	0.401387	NA	0.987263	NA	0.565683	1.64686	NA	0.116436	0.3047	0.0489632	0.0713532	1.19318	0.707884	0.0733119	0.842201	0.0941827	1.0446	0.667217
HS 07_Run 1_HS_W01	W0	HS	0.198338	2.44096	0.150984	0.17828	0.174234	0.193137	0.271468	0.342366	0.0869536	0.181523	0.118817	0.104157	0.227438	0.259162	0.157711	0.248454	0.154705	0.514508	0.516025	0.596603	0.365674	3.09992	0.424328	NA	0.56307	NA	0.382327	7.45451	0.616152	0.496652	NA	1.16572	NA	0.756818	1.48522	NA	0.348892	0.441705	0.132067	0.168149	1.71682	0.575935	0.120047	0.66311	0.0559374	0.705041	0.478986
HS 08_Run 1_HS_W01	W0	HS	0.247126	0.45586	0.159375	0.288446	0.328661	0.197868	0.271484	0.37688	0.14626	0.274277	0.187293	0.185807	0.30736	0.170914	0.224377	0.304185	0.256378	0.315914	0.792322	0.758862	0.292211	1.51439	0.487454	NA	1.04602	NA	0.59933	5.94145	0.715354	0.349597	NA	0.98616	NA	0.262803	2.48673	NA	0.405791	0.604131	0.0842954	0.0571836	0.952536	0.94137	0.0857839	0.713466	0.101001	0.774024	0.753815
HS 09_Run 1_HS_W01	W0	HS	0.153035	1.10328	0.129672	0.109477	0.180351	0.172249	0.261818	0.298899	0.0911741	0.171094	0.0957587	0.137085	0.246682	0.213607	0.131244	0.241079	0.154634	0.457989	0.658183	0.601576	0.438882	1.30494	0.446912	NA	0.894805	NA	0.682169	3.69285	0.588572	0.626	NA	0.900251	NA	0.751169	1.94601	NA	0.337574	0.300073	0.19217	0.180119	1.48026	0.592958	0.114153	0.811783	0.0985527	0.718362	0.570972
HS 10_Run 1_HS_W01	W0	HS	0.125123	1.14132	0.172634	0.139934	0.199571	0.186197	0.354425	0.392235	0.102345	0.14124	0.0885854	0.177263	0.153504	0.309071	0.10779	0.259789	0.174133	0.280088	0.503536	0.703056	0.222135	1.688	0.332631	NA	0.365821	NA	0.515342	2.96548	0.469621	0.538935	NA	0.960334	NA	1.36107	2.20482	NA	0.308778	0.323087	0.112692	0.100906	1.27604	0.64128	0.0966187	0.744187	0.0747295	0.813981	0.734
HS 11_Run 1_HS_W01	W0	HS	0.264852	1.99525	0.164198	0.164077	0.220193	0.111526	0.273307	0.387356	0.152388	0.210515	0.144669	0.190447	0.26292	0.210666	0.170248	0.326362	0.25168	0.395228	0.975288	0.640204	0.125988	0.693329	0.515847	NA	0.49526	NA	0.501784	3.09888	0.452308	0.723436	NA	0.585847	NA	0.214629	1.23101	NA	0.262859	0.380308	0.0739076	0.080937	1.10551	0.679088	0.0524623	0.651302	0.0825234	0.858333	0.554873
HS 12_Run 1_HS_W01	W0	HS	0.163836	0.781987	0.131552	0.0951135	0.260844	0.138796	0.325182	0.3219	0.100621	0.171023	0.082477	0.127734	0.219727	0.293222	0.134266	0.207874	0.170562	0.423162	0.540875	0.405613	0.077847	1.64213	0.503039	NA	0.476082	NA	0.4127	2.7845	1.50095	0.504433	NA	1.0908	NA	0.941683	2.07791	NA	0.242933	0.578602	0.0875366	0.0830956	1.10794	0.602752	0.07377	0.905448	0.0717137	0.770478	0.691558
HS 13_Run 1_HS_W01	W0	HS	0.176338	0.320722	0.159773	0.278334	0.154755	0.193194	0.309121	0.456287	0.1413	0.233193	0.133769	0.203913	0.482947	0.342725	0.242519	0.253107	0.165842	0.541792	0.870335	0.660919	0.120769	1.37937	0.583384	NA	0.476082	NA	0.638273	5.01622	0.821728	0.592336	NA	1.11864	NA	0.539808	1.82797	NA	0.0911686	0.561338	0.156453	0.142465	1.38479	0.825969	0.0739085	0.637569	0.100625	0.922951	0.540238
HS 14_Run 1_HS_W01	W0	HS	0.295583	3.91487	0.217017	0.207865	0.202314	0.238917	0.340895	0.233801	0.208481	0.20904	0.255869	0.203777	0.35854	0.320015	0.246987	0.315783	0.255461	0.568777	0.652879	0.417572	0.0995722	2.57077	0.51899	NA	0.476082	NA	0.806949	0	0.657133	1.87014	NA	1.03931	NA	0.503314	1.8586	NA	0.270839	0.770624	0.105987	0.0632591	1.47259	0.922805	0.112533	1.04744	0.0946889	0.869387	0.453979
HS 15_Run 1_HS_W01	W0	HS	0.235974	2.83414	0.185102	0.14118	0.196121	0.232551	0.335143	0.452489	0.144097	0.296564	0.193411	0.117379	0.271403	0.36434	0.236135	0.37478	0.223322	0.39827	0.600325	0.505038	0.208981	1.76657	0.222883	NA	0.476082	NA	0.260071	2.90526	0.79073	0.876524	NA	1.2873	NA	1.10169	1.25134	NA	0.332598	0.845317	0.11853	0.191319	1.88842	0.862847	0.10294	0.838123	0.128149	1.0944	0.369197
HS 16_Run 1_HS_W01	W0	HS	0.156275	5.06013	0.198897	0.285551	0.0952283	0.12684	0.28657	0.380196	0.164254	0.251667	0.181146	0.257691	0.401606	0.254118	0.207605	0.25495	0.284537	0.467525	1.03609	0.497611	0.0995508	1.19332	0.376278	NA	0.476082	NA	0.595958	2.55851	0.398292	0.598237	NA	0.80094	NA	0.139738	1.4065	NA	0.194125	0.565107	0.0887355	0.0665972	0.989358	0.430151	0.0875811	0.754817	0.0874831	0.742163	0.047546
HS 17_Run 1_HS_W01	W0	HS	0.14969	2.4813	0.200453	0.0271609	0.146415	0.1479	0.329062	0.405303	0.139406	0.197263	0.145608	0.204093	0.245632	0.292646	0.136243	0.265598	0.243958	0.482232	1.55747	1.00885	0.213004	1.29724	0.453052	NA	1.16365	NA	0.685049	6.77924	0.284226	0.565163	NA	0.81326	NA	0.237898	1.67649	NA	0.299421	0.569909	0.11885	0.149904	1.89337	0.618872	0.0788665	0.860873	0.0870994	0.816116	0.559605
HS 18_Run 1_HS_W01	W0	HS	0.170885	0.763194	0.192639	0.232682	0.18112	0.120082	0.247084	0.336462	0.174077	0.189059	0.216895	0.234411	0.199054	0.281601	0.181996	0.380373	0.205363	0.418501	0.71735	0.589478	0.206479	0.680983	0.105653	NA	1.12184	NA	0.106006	2.86542	0.296443	0.444917	NA	0.915736	NA	1.13223	1.7819	NA	0.201352	0.353153	0.116661	0.0958258	1.22062	0.479179	0.0514873	0.905662	0.0778136	0.87983	0.85673
HS 20_Run 1_HS_W01	W0	HS	0.388431	1.24813	0.221984	0.0562722	0.200465	0.279637	0.338514	0.504419	0.105101	0.210252	0.128561	0.196072	0.327374	0.3358	0.220533	0.388119	0.255646	0.48733	1.5504	0.993287	0.14961	1.32342	0.50372	NA	0.317602	NA	0.523337	9.19892	0.175756	0.58925	NA	1.09495	NA	0.439029	2.73334	NA	0.382949	0.433177	0.115727	0.0927669	1.27885	0.447906	0.0909586	1.19479	0.109586	1.18431	0.313668
HS 21_Run 1_HS_W01	W0	HS	0.184726	1.23846	0.129094	0.0244861	0.171035	0.0887701	0.198785	0.198974	0.0737168	0.117525	0.0793104	0.0953472	0.108183	0.145446	0.0934836	0.12904	0.114753	0.272448	1.11083	0.76434	0.179194	1.11638	0.336507	NA	0.286517	NA	0.715215	3.43509	0.326446	0.984633	NA	1.30965	NA	0.21125	0.950276	NA	0.204177	0.333357	0.1586	0.155726	1.73729	0.357345	0.0713541	0.90731	0.0544938	0.416301	0.261271
HS 01_Run 1_HS_W07	W01	HS	0.0782651	0.468145	0.0838608	0.134561	0.056648	0.067926	0.203713	0.240869	0.0783681	0.122656	0.0452886	0.101992	0.116158	0.130807	0.0783224	0.177294	0.120973	0.213891	0.319834	0.448475	0.325587	1.54111	0.142185	NA	0.146812	NA	0.116541	9.25564	0.322353	2.02231	NA	0.62578	NA	1.46896	1.30342	NA	0.600358	0.617132	0.31326	0.0569625	0.65888	0.354208	0.051344	0.778751	0.0552574	0.4502	0.040721
HS 02_Run 1_HS_W07	W01	HS	0.27085	0.390596	0.093248	0.0308028	0.306665	0.169869	0.321024	0.196233	0.0795439	0.126281	0.0616378	0.1486	0.226542	0.214936	0.146248	0.144636	0.154267	0.499689	0.513383	0.407729	0.0849126	1.75005	0.00243285	NA	0.464209	NA	0.161165	31.4319	0.81776	1.16525	NA	1.1766	NA	1.7454	2.09339	NA	0.631929	0.544576	0.11595	0.108565	1.29386	0.855817	0.110774	1.06535	0.101841	0.492338	0.60355
HS 03_Run 1_HS_W07	W01	HS	0.296172	0.729042	0.178702	0.328853	0.144029	0.147942	0.381403	0.272764	0.176656	0.324704	0.131488	0.33223	0.316899	0.297063	0.251299	0.36035	0.293363	0.288696	0.374054	0.332506	0.196967	1.5662	0.00441122	NA	0.518096	NA	0.268685	10.3442	0.154497	1.31615	NA	1.15591	NA	0.747542	3.18108	NA	0.254663	0.910124	0.0816326	0.0899333	0.958464	0.821037	0.0819762	1.17919	0.107851	0.944372	0.477053
HS 04_Run 1_HS_W07	W01	HS	0.193002	0.483063	0.135614	0.159714	0.0995892	0.094854	0.233796	0.395654	0.118696	0.287196	0.0478388	0.155076	0.163321	0.183403	0.135066	0.20007	0.165615	0.246893	0.34707	0.466164	0.312387	0.752074	0.0344145	NA	0.464209	NA	0.0719764	21.0179	0.340295	2.28295	NA	1.55496	NA	0.894492	2.5572	NA	0.238325	2.05129	0.0752051	0.0502959	0.59946	0.65426	0.0503231	0.741222	0.0926803	0.551307	0.0611092
HS 05_Run 1_HS_W07	W01	HS	0.199292	0.27152	0.165323	0.0602815	0.0992877	0.115149	0.256281	0.455337	0.104445	0.240417	0.0575663	0.143333	0.206626	0.223643	0.142218	0.320766	0.204845	0.241427	0.298018	0.361864	0.31765	0.555523	0.113585	NA	0.464209	NA	0.145426	27.9765	0.253703	1.81096	NA	1.39155	NA	1.74838	2.89801	NA	0.337024	1.09742	0.212154	0.152291	1.21292	0.598196	0.0854275	0.748094	0.0923526	0.81786	0.73079
HS 06_Run 1_HS_W07	W01	HS	0.111567	0.289042	0.0830971	0.0613601	0.125884	0.0533768	0.190925	0.253005	0.173888	0.18307	0.103327	0.125473	0.183374	0.159584	0.1097	0.375081	0.200572	0.291493	0.111125	0.318787	0.420902	1.12396	0.0828515	NA	0.565859	NA	0.342699	13.0163	0.897723	1.25519	NA	0.928889	NA	1.19189	1.64958	NA	0.191336	0.623112	0.111545	0.0373686	0.342241	0.481445	0.042916	0.865488	0.050322	0.766523	0.660321
HS 07_Run 1_HS_W07	W01	HS	0.214832	0.677148	0.148659	0.156864	0.1246	0.123273	0.254676	0.182006	0.093704	0.223895	0.10084	0.161013	0.245227	0.211596	0.158095	0.306485	0.188691	0.402863	0.221403	0.329938	0.440444	0.660994	0.115318	NA	0.285624	NA	0.385155	29.5679	0.296905	1.24359	NA	1.49204	NA	1.65519	2.22396	NA	0.725514	0.669904	0.245247	0.0817902	0.519029	0.654207	0.082475	0.782294	0.103179	0.776833	0.773262
HS 08_Run 1_HS_W07	W01	HS	0.279115	0.291556	0.153815	0.258392	0.211404	0.154316	0.279943	0.219096	0.13524	0.331334	0.125335	0.172349	0.292421	0.184752	0.230133	0.306824	0.251041	0.23518	0.295905	0.422034	0.405017	1.15722	0.0364403	NA	0.663763	NA	0.143683	17.2002	0.431234	1.08387	NA	0.801203	NA	0.807487	2.43465	NA	0.398648	0.970899	0.114457	0.0442638	0.447581	0.768336	0.0921934	0.858962	0.0943128	0.932686	0.807452
HS 09_Run 1_HS_W07	W01	HS	0.196629	0.379883	0.136791	0.0995609	0.134872	0.128431	0.27234	0.34059	0.110795	0.183659	0.0830393	0.181537	0.253774	0.216737	0.129765	0.322696	0.182253	0.278546	0.199219	0.440538	0.422393	1.45291	0.150227	NA	0.823194	NA	0.188363	18.6811	0.751724	1.31342	NA	0.488898	NA	1.22732	2.2491	NA	0.519084	0.593931	0.15025	0.0818227	0.768351	0.646462	0.060322	0.723449	0.0784682	0.912392	0.536993
HS 10_Run 1_HS_W07	W01	HS	0.0976464	0.2906	0.106644	0.0804513	0.0922918	0.0859677	0.200754	0.272294	0.0737274	0.112086	0.0279194	0.124454	0.138492	0.21375	0.0760792	0.163088	0.116912	0.158802	0.215971	0.399926	0.41076	1.28092	0.0225706	NA	0.165016	NA	0.147709	17.5499	0.388557	1.4137	NA	0.955976	NA	1.43283	1.54716	NA	0.339425	0.613776	0.14611	0.064119	0.728341	0.524694	0.0699732	0.767436	0.0515781	0.594353	0.44717
HS 11_Run 1_HS_W07	W01	HS	0.336525	0.453682	0.114777	0.209631	0.195482	0.110062	0.292653	0.370423	0.196021	0.268774	0.130762	0.250305	0.286848	0.289856	0.227965	0.365539	0.321658	0.333603	0.303789	0.270966	0.302712	1.88009	0.171879	NA	0.5371	NA	0.355111	19.5054	0.417833	1.04329	NA	0.549966	NA	1.25628	4.22283	NA	0.346475	1.00868	0.0659496	0.0545573	0.509652	0.901446	0.0450019	0.784511	0.110652	1.13506	0.529538
HS 12_Run 1_HS_W07	W01	HS	0.202402	0.197436	0.094142	0.0697428	0.215395	0.106086	0.188057	0.136784	0.123399	0.11811	0.0490822	0.117604	0.189981	0.251225	0.090867	0.203583	0.175118	0.336877	0.122477	0.227842	0.274721	1.09801	0.137821	NA	0.747233	NA	0.161368	7.51903	0.898768	1.15326	NA	0.990164	NA	0.740567	1.30425	NA	0.226091	0.911616	0.143558	0.050806	0.247046	0.702013	0.0410674	0.867532	0.0759591	0.6319	0.686079
HS 13_Run 1_HS_W07	W01	HS	0.229399	0.17524	0.129175	0.310729	0.129584	0.167762	0.369713	0.461201	0.186482	0.3045	0.0944758	0.202698	0.464716	0.391576	0.276442	0.315534	0.205965	0.37828	0.39237	0.467052	0.386317	1.80616	0.137156	NA	1.52259	NA	0.581559	10.9408	0.506714	0.924425	NA	1.0866	NA	1.46217	3.16062	NA	0.145372	0.919052	0.114244	0.0966895	0.827458	0.887303	0.0650608	0.676833	0.0999848	1.04866	0.826092
HS 14_Run 1_HS_W07	W01	HS	0.253353	0.925099	0.211156	0.231579	0.161404	0.175606	0.419214	0.454944	0.184089	0.307062	0.145084	0.293175	0.333311	0.274892	0.229783	0.386316	0.289606	0.491336	0.241507	0.342803	0.261808	1.76248	0.00401681	NA	0.218391	NA	0.122444	12.7923	0.352832	0.953564	NA	1.33265	NA	1.67662	2.85201	NA	0.147132	1.01529	0.111786	0.0972421	0.747808	0.735871	0.0650646	0.842082	0.0779091	1.72494	0.580883
HS 15_Run 1_HS_W07	W01	HS	0.317728	0.575872	0.199515	0.112878	0.164817	0.169452	0.361789	0.459122	0.143285	0.22228	0.10911	0.197214	0.332718	0.398334	0.235934	0.36472	0.216251	0.485132	0.169028	0.404931	0.492215	2.16578	0.102668	NA	1.06142	NA	0.1514	33.2967	0.517454	1.47024	NA	1.27651	NA	1.33392	3.22615	NA	0.262265	1.18498	0.187847	0.0881581	0.830394	0.721207	0.0803553	0.860964	0.143546	0.951514	1.01437
HS 16_Run 1_HS_W07	W01	HS	0.24179	1.67938	0.202525	0.409674	0.0676241	0.120236	0.312634	0.570448	0.215927	0.355024	0.182148	0.389608	0.537184	0.328489	0.238099	0.45015	0.39244	0.501313	0.383211	0.488493	0.289918	1.74248	0.181819	NA	0.622458	NA	0.45348	6.80334	0.498916	1.48693	NA	0.72717	NA	0.929524	2.95636	NA	0.236817	2.01029	0.140042	0.0723605	0.564909	0.930543	0.0673638	1.07503	0.15616	0.957586	0.694387
HS 17_Run 1_HS_W07	W01	HS	0.177896	0.720831	0.129235	0.0111475	0.0758196	0.107781	0.307025	0.198665	0.125203	0.220279	0.0557343	0.18461	0.221139	0.259046	0.13456	0.218212	0.218051	0.41707	0.521378	0.425662	0.23363	0.970306	0.0883384	NA	0.393493	NA	0.552487	12.0571	0.232575	1.40517	NA	0.231363	NA	0.9643	3.26274	NA	0.289748	1.27817	0.14291	0.0958318	1.08071	0.668396	0.056968	0.719827	0.113566	0.805241	0.44961
HS 18_Run 1_HS_W07	W01	HS	0.241161	0.369406	0.223917	0.278344	0.177951	0.107061	0.349979	0.459848	0.215697	0.258667	0.177704	0.309849	0.263001	0.347367	0.200403	0.404269	0.306097	0.352189	0.242399	0.315807	0.405408	1.88167	0.00377369	NA	1.01985	NA	0.0452834	12.7311	0.382453	1.11534	NA	0.916081	NA	1.54097	2.69542	NA	0.185153	0.864328	0.0800381	0.0583554	0.614775	0.681645	0.0578534	0.640541	0.0946751	1.19988	0.838614
HS 20_Run 1_HS_W07	W01	HS	0.324354	0.344721	0.116498	0.0241605	0.0576517	0.0964656	0.195604	0	0.0728115	0.115752	0.0437656	0.0989636	0.179909	0.160524	0.0754993	0.318416	0.14183	0.271815	0.325731	0.306759	0.478759	4.79328	0.115737	NA	0.37103	NA	0.0696137	43.3685	0.648234	1.27873	NA	1.00136	NA	0.642945	2.32454	NA	0.924164	0.530001	0.0822189	0.0375279	0.424054	0.411709	0.0589958	0.673525	0.0459785	0.637648	0.63285
HS 21_Run 1_HS_W07	W01	HS	0.256703	0.450094	0.189914	0.00793894	0.149443	0.0952836	0.333566	0.217884	0.101439	0.221714	0.0937968	0.207551	0.200699	0.298811	0.144838	0.330775	0.239897	0.289717	0.387201	0.311166	0.229284	1.15825	0.103883	NA	0.276463	NA	0.423189	12.7876	0.396134	1.88883	NA	0.574352	NA	0.528226	3.44795	NA	0.975878	0.969439	0.212482	0.108145	0.914849	0.627467	0.0519661	0.61336	0.106095	0.919118	0.658332
HS 01_Run 1_HS_W02	W02	HS	0.195338	0.161531	0.133987	0.226779	0.0736967	0.0830596	0.259928	0.357946	0.143543	0.188909	0.0478363	0.186859	0.243183	0.199146	0.191847	0.312339	0.188087	0.300311	0.12126	0.363005	0.722687	1.5154	0.131854	NA	0.8221	NA	0.490767	22.6581	0.390743	3.10834	NA	0.68621	NA	1.24574	2.29337	NA	0.639304	1.18281	0.44869	0.0714393	0.424464	0.373137	0.0630008	0.836019	0.102601	0.914759	1.27189
HS 02_Run 1_HS_W02	W02	HS	0.306021	0.356861	0.0835571	0.0174091	0.26003	0.135966	0.341464	0.209	0.106528	0.187595	0.0341734	0.181589	0.286311	0.252175	0.170791	0.207318	0.192862	0.464891	0.162426	0.367094	0.500783	1.27984	0.00349903	NA	1.04855	NA	0.229668	27.8663	0.600794	1.5709	NA	0.683294	NA	1.58868	2.31993	NA	0.274081	0.880865	0.433882	0.0751695	0.482965	0.72902	0.0608072	1.10316	0.128379	0.849255	1.36464
HS 03_Run 1_HS_W02	W02	HS	0.260679	0.375772	0.144214	0.320928	0.0929425	0.0796723	0.328741	0.437526	0.163095	0.279115	0.0572051	0.259763	0.28469	0.281284	0.203565	0.467394	0.233272	0.323013	0.1445	0.420681	0.468888	1.61984	0.00407552	NA	1.21383	NA	0.410491	12.5527	0.28129	1.93205	NA	0.771482	NA	1.87267	2.96099	NA	0.404573	1.47839	0.077011	0.0836239	0.723818	0.54919	0.0738646	0.967469	0.132462	1.19626	0.992652
HS 04_Run 1_HS_W02	W02	HS	0.213245	0.156925	0.120367	0.149607	0.0634007	0.0656308	0.195382	0.171816	0.113698	0.210532	0.0175501	0.101163	0.162676	0.162977	0.121114	0.226891	0.155014	0.273539	0.162372	0.431667	0.620311	0.852055	0.00218199	NA	0.819126	NA	0.355555	44.9969	0.341263	3.07563	NA	1.03451	NA	1.05521	1.6345	NA	0.46234	1.92023	0.182041	0.0393867	0.295353	0.563076	0.0428547	0.911283	0.0580505	0.488058	1.16952
HS 05_Run 1_HS_W02	W02	HS	0.275075	0.234754	0.194952	0.107326	0.112848	0.154571	0.335932	0.471955	0.162743	0.27449	0.0360944	0.258153	0.278741	0.299208	0.197862	0.358172	0.260028	0.377381	0.119939	0.394102	0.573149	1.0883	0.00273468	NA	1.30524	NA	0.116964	26.1749	0.188842	1.92209	NA	0.761355	NA	1.78077	2.50995	NA	0.658083	1.32691	0.317288	0.0676708	0.619808	0.458944	0.0534421	0.889077	0.117282	1.03476	1.1655
HS 06_Run 1_HS_W02	W02	HS	0.205028	0.193206	0.101528	0.0881357	0.159715	0.0753371	0.246766	0.291312	0.276178	0.223738	0.116369	0.179513	0.256947	0.260897	0.156948	0.454286	0.285615	0.316412	0.0577459	0.290468	0.61995	1.15018	0.00176578	NA	0.570327	NA	0.596125	23.0435	1.12125	2.32349	NA	0.72579	NA	1.43493	2.25311	NA	0.266689	0.946068	0.248688	0.0271133	0.148966	0.531445	0.044106	1.16077	0.120186	0.795124	0.888305
HS 07_Run 1_HS_W02	W02	HS	0.352483	0.316786	0.167953	0.146924	0.127873	0.105008	0.264702	0.158348	0.130957	0.214182	0.0789195	0.16527	0.357063	0.251336	0.186731	0.398258	0.209225	0.478262	0.0688221	0.19907	0.531009	1.24272	0.00188431	NA	0.292131	NA	0.504185	55.0088	0.622399	1.47544	NA	0.445406	NA	0.973012	2.6091	NA	0.879454	0.914529	0.411105	0.0577317	0.321865	0.613792	0.0627029	1.16059	0.100035	0.723563	1.44421
HS 08_Run 1_HS_W02	W02	HS	0.260336	0.0942364	0.142191	0.235114	0.177694	0.126459	0.248658	0.220537	0.145205	0.282379	0.0742233	0.239745	0.291405	0.184715	0.199898	0.289578	0.249848	0.253015	0.118965	0.375851	0.872253	1.19256	0.00171883	NA	2.44192	NA	0.225857	38.737	0.576846	1.32666	NA	0.603946	NA	1.13758	2.19894	NA	0.575422	1.40689	0.14862	0.0454247	0.349956	0.785396	0.0590561	0.910428	0.0822492	0.740669	0.941001
HS 09_Run 1_HS_W02	W02	HS	0.251406	0.13849	0.138419	0.0950481	0.102429	0.0846557	0.265833	0.347299	0.120807	0.234047	0.0414604	0.170907	0.286045	0.26048	0.135487	0.355857	0.202954	0.292972	0.0897798	0.43698	0.981065	0.604975	0.0380043	NA	1.83887	NA	0.603856	47.3938	0.644403	1.7915	NA	0.978789	NA	0.920037	2.25152	NA	0.89399	0.790781	0.410069	0.0751362	0.427328	0.533618	0.0682122	1.1102	0.0599274	0.901855	1.31572
HS 10_Run 1_HS_W02	W02	HS	0.159834	0.508609	0.169421	0.153287	0.0965178	0.111439	0.312517	0.366735	0.131758	0.143075	0.0272555	0.180018	0.186355	0.329575	0.123082	0.319773	0.179558	0.225915	0.12355	0.432641	0.564311	0.72741	0.0395716	NA	1.73042	NA	0.566933	17.4976	0.383533	2.253	NA	0.822756	NA	1.1098	2.17152	NA	0.787072	0.799012	0.297294	0.0462127	0.367749	0.658602	0.0619232	0.808927	0.0837424	0.757129	1.61666
HS 11_Run 1_HS_W02	W02	HS	0.206953	0.217059	0.101764	0.214661	0.110242	0.0764859	0.308062	0.181335	0.19698	0.303446	0.064523	0.247743	0.266691	0.197176	0.15358	0.319824	0.293551	0.286141	0.128771	0.427636	0.604171	1.46384	0.0152115	NA	1.14806	NA	0.370995	28.5831	0.577035	2.0769	NA	0.557042	NA	1.92949	2.31269	NA	0.487216	1.49603	0.2289	0.0590005	0.34887	0.668644	0.0283041	1.00002	0.0803278	0.874351	0.777718
HS 12_Run 1_HS_W02	W02	HS	0.286854	0.190426	0.119509	0.121436	0.251609	0.126489	0.350635	0.226471	0.177306	0.210999	0.0299255	0.240015	0.242576	0.421847	0.217166	0.265815	0.278255	0.261155	0.0720927	0.297204	0.804177	1.68303	0.0124579	NA	1.46676	NA	0.819004	19.9221	1.32846	1.7319	NA	0.618711	NA	1.3547	2.71217	NA	0.317307	1.61723	0.253455	0.0600227	0.238363	0.664702	0.0446661	1.23891	0.127362	0.931489	0.911212
HS 13_Run 1_HS_W02	W02	HS	0.176538	0.161731	0.0814863	0.217469	0.0696933	0.0927608	0.266634	0.413832	0.164492	0.214292	0.0352066	0.214676	0.363834	0.29913	0.195752	0.238302	0.166368	0.361782	0.120343	0.558713	0.769497	0.731139	0.0237632	NA	1.34618	NA	0.55069	35.6037	0.503717	1.90721	NA	1.1203	NA	1.99735	2.52718	NA	0.164149	1.17788	0.195259	0.058165	0.491723	0.722898	0.0452825	0.910001	0.117854	0.921335	1.22092
HS 14_Run 1_HS_W02	W02	HS	0.218424	0.422007	0.136708	0.10239	0.081655	0.0844425	0.205971	0.27572	0.0888458	0.203263	0.0389192	0.126242	0.211141	0.192207	0.13622	0.191446	0.139956	0.366886	0.0552964	0.260976	0.597683	0.969346	0.00123327	NA	0.276607	NA	0.250108	47.1884	0.346341	2.10314	NA	0.831455	NA	1.61314	2.27231	NA	0.289024	1.17357	0.158745	0.0511197	0.447636	0.38774	0.0703653	0.972765	0.0786963	0.585108	0.973073
HS 15_Run 1_HS_W02	W02	HS	0.259799	0.274356	0.121466	0.0738948	0.0966456	0.0857547	0.277982	0.351944	0.135024	0.276537	0.0492055	0.178319	0.245807	0.313348	0.173563	0.269932	0.17444	0.322862	0.0513246	0.332243	0.851718	0.884181	0.00161408	NA	1.04471	NA	0.484157	47.3926	0.505394	2.07632	NA	1.27577	NA	1.9605	2.42479	NA	0.539884	1.3324	0.345091	0.0659737	0.465316	0.515323	0.0631527	1.1267	0.104152	0.621248	1.00676
HS 16_Run 1_HS_W02	W02	HS	0.190975	0.209187	0.147426	0.18231	0.0978371	0.0580496	0.259208	0.368829	0.16242	0.209768	0.0998158	0.216258	0.192205	0.309155	0.167075	0.353373	0.235232	0.295112	0.103219	0.412233	0.909625	0.777687	0.00159821	NA	0.985678	NA	0.432564	16.5794	0.339972	1.60528	NA	0.667513	NA	1.5973	2.12472	NA	0.624074	0.828077	0.195549	0.0487857	0.336202	0.493729	0.0422322	0.864572	0.118552	0.712364	1.36685
HS 17_Run 1_HS_W02	W02	HS	0.239795	0.24618	0.100417	0.155529	0.0817735	0.125134	0.277456	0.164651	0.120476	0.221168	0.0455413	0.31307	0.346248	0.255775	0.175769	0.299006	0.212288	0.228526	0.0952622	0.383767	1.01962	1.25628	0.0325806	NA	0.926854	NA	0.456682	34.2788	0.710668	1.77848	NA	9.22849	NA	1.5361	2.47493	NA	8.2775	1.31343	0.325578	0.058277	0.31066	0.617311	0.138755	1.18753	0.146515	0.992138	0.980458
HS 18_Run 1_HS_W02	W02	HS	0.215816	0.446517	0.16798	0.251103	0.0488875	0.0761023	0.275884	0.389994	0.178654	0.294589	0.101017	0.333577	0.368664	0.283957	0.205573	0.392532	0.308723	0.378664	0.124697	0.51199	0.961212	1.3539	0.00215479	NA	2.23145	NA	0.47061	14.015	0.446046	2.06843	NA	0.989824	NA	0.938617	2.72652	NA	0.560007	2.21554	0.157705	0.0481359	0.31301	0.583352	0.0392359	0.998494	0.118778	0.954785	1.27223
HS 20_Run 1_HS_W02	W02	HS	0.419561	0.337355	0.193847	0.0263457	0.147589	0.152961	0.500338	0.160927	0.152691	0.271534	0.047128	0.316169	0.370747	0.326267	0.2123	0.529181	0.300311	0.37646	0.207094	0.492368	0.878365	1.16783	0.0116041	NA	0.884046	NA	0.340478	92.9268	0.183782	2.15964	NA	1.52777	NA	1.37997	3.50129	NA	1.48016	1.20798	0.14137	0.057465	0.385221	0.42236	0.0543781	1.34633	0.153571	1.14012	1.36984
HS 21_Run 1_HS_W02	W02	HS	0.262897	0.221584	0.156884	0.0109069	0.112618	0.055665	0.347186	0.16793	0.115608	0.228796	0.0382957	0.204211	0.19214	0.258919	0.1525	0.237893	0.214269	0.235998	0.117874	0.338715	0.5285	1.22036	0.0025754	NA	1.22671	NA	0.470537	38.4909	0.38156	2.67604	NA	0.826626	NA	0.760677	2.54129	NA	2.15327	1.35799	0.191982	0.0852634	0.521933	0.548582	0.0374575	0.839433	0.110015	0.940449	0.969187
HS 01_Run 1_HS_W03	W03	HS	0.180604	0.198606	0.127616	0.169424	0.0682118	0.0588399	0.237225	0.164565	0.127098	0.18327	0.0203484	0.158917	0.218247	0.242651	0.17799	0.342833	0.178292	0.288478	0.0212171	0.203527	0.937611	0.628794	0.0313634	NA	0.83885	NA	0.720884	23.3404	0.392992	5.89385	NA	0.747342	NA	0.952215	2.17612	NA	1.21684	1.79687	0.178905	0.0406668	0.450992	0.276665	0.0369661	0.967716	0.109776	0.794977	1.25622
HS 02_Run 1_HS_W03	W03	HS	0.287353	0.326284	0.0698297	0.0145688	0.19227	0.093172	0.251929	0.356221	0.108464	0.185166	0.0225119	0.182873	0.267003	0.210285	0.160653	0.173484	0.185391	0.374907	0.0417256	0.184626	0.604115	0.952334	0.00160285	NA	1.53841	NA	0.0681956	64.0831	0.730839	3.15201	NA	0.463371	NA	1.86221	2.27885	NA	1.11696	1.05614	0.208962	0.0641108	0.443536	0.600068	0.0567423	1.051	0.110669	0.703192	1.05619
HS 03_Run 1_HS_W03	W03	HS	0.210784	0.340621	0.141756	0.251222	0.0739928	0.064811	0.275043	0	0.157421	0.215739	0.0265012	0.264294	0.279931	0.260008	0.157537	0.304782	0.226965	0.304176	0.0668394	0.247861	0.605237	0.827794	0.004171	NA	0.735956	NA	0.392433	23.8907	0.390066	2.83118	NA	0.484174	NA	1.79178	2.55241	NA	0.669958	1.50337	0.141477	0.0586903	0.479011	0.482943	0.0701472	1.11352	0.0961053	0.836592	0.80607
HS 04_Run 1_HS_W03	W03	HS	0.207168	0.133383	0.167489	0.225857	0.080581	0.074908	0.349362	0.295913	0.184749	0.322167	0.0201743	0.280478	0.214773	0.251184	0.149614	0.27805	0.221744	0.32388	0.0921966	0.34003	0.924287	1.1098	0.00265302	NA	1.21843	NA	0.607369	65.5077	0.321104	3.45324	NA	1.03165	NA	1.36449	2.64004	NA	0.464887	2.80497	0.285284	0.0455336	0.242602	0.527245	0.0465072	1.20316	0.102964	0.806245	0.924638
HS 05_Run 1_HS_W03	W03	HS	0.232661	0.155964	0.146717	0.096582	0.0989981	0.097283	0.342984	0.304985	0.153313	0.169947	0.0248014	0.235931	0.221152	0.294686	0.171415	0.221347	0.246008	0.285112	0.0408953	0.265937	0.662223	0.69313	0.00424518	NA	0.555476	NA	0.334179	46.2096	0.237285	3.22449	NA	0.426156	NA	1.82278	2.77795	NA	1.19584	1.19397	0.403042	0.0689645	0.531547	0.378226	0.0682812	1.13609	0.0900127	0.843029	1.2192
HS 06_Run 1_HS_W03	W03	HS	0.211635	0.348639	0.074838	0.0853823	0.141353	0.0501719	0.311627	0.3867	0.321737	0.286075	0.106659	0.234348	0.25718	0.274828	0.193124	0.421103	0.322324	0.339388	0.0253253	0.196244	0.770664	1.26868	0.00211579	NA	1.05566	NA	0.6404	27.3338	1.08495	2.48972	NA	0.842987	NA	1.35128	2.12894	NA	0.401515	1.18654	0.252558	0.0424123	0.15847	0.48424	0.022864	1.25235	0.140174	0.920364	0.994162
HS 07_Run 1_HS_W03	W03	HS	0.216631	0.344449	0.126438	0.121921	0.0841945	0.0554524	0.190221	0.219176	0.0847356	0.17081	0.0276315	0.142133	0.242166	0.211769	0.143839	0.250035	0.160026	0.370355	0.0200221	0.160956	0.852238	0.848167	0.00105469	NA	0.987042	NA	0.208031	56.9288	0.422467	2.71118	NA	0.917642	NA	1.45394	2.28878	NA	0.875095	1.06311	0.311453	0.0646168	0.252359	0.362706	0.056737	1.10648	0.0808008	0.722131	0.877787
HS 08_Run 1_HS_W03	W03	HS	0.337258	0.528987	0.0993578	0.236395	0.170025	0.103001	0.392439	0.254914	0.186222	0.361898	0.0454085	0.328272	0.292532	0.35975	0.292732	0.337157	0.306018	0.208748	0.0440704	0.340837	1.43588	1.43325	0.00306801	NA	3.34157	NA	0.501632	61.3568	0.587274	2.40401	NA	0.359206	NA	1.2013	2.10626	NA	0.949067	2.11845	0.160455	0.0553198	0.248883	0.696816	0.0746779	1.12531	0.143422	0.744672	1.1539
HS 09_Run 1_HS_W03	W03	HS	0.253992	0.0727132	0.126224	0.0866867	0.103867	0.0764671	0.26856	0.432114	0.141855	0.230646	0.0224854	0.236642	0.292623	0.264342	0.140657	0.261423	0.203063	0.267723	0.0272739	0.262114	1.40152	1.61114	0.00252236	NA	2.51808	NA	0.850184	54.2749	0.838132	2.35763	NA	1.29408	NA	1.21282	2.49913	NA	0.803299	1.05328	0.325843	0.0735656	0.383576	0.492884	0.0633793	1.05006	0.0920781	0.852624	1.03474
HS 10_Run 1_HS_W03	W03	HS	0.23518	0.434691	0.164548	0.136431	0.120238	0.113087	0.354704	0.354858	0.184946	0.181901	0.0323913	0.282049	0.289616	0.407506	0.186994	0.330709	0.250091	0.285561	0.0852082	0.28194	0.791081	1.18951	0.00295071	NA	0.861381	NA	0.799115	24.9331	0.378593	2.2834	NA	1.16929	NA	1.35047	2.9221	NA	0.723986	1.03574	0.411447	0.0507075	0.295406	0.556443	0.0568281	1.0844	0.150317	1.06436	1.35216
HS 11_Run 1_HS_W03	W03	HS	0.350832	0.25096	0.111256	0.227424	0.142812	0.0669708	0.421452	0.518218	0.207312	0.380134	0.049307	0.263979	0.370439	0.336804	0.239197	0.547548	0.349077	0.352899	0.0499747	0.223698	1.2861	1.27506	0.00308216	NA	2.71804	NA	0.955513	51.8675	0.257848	2.7665	NA	0.446148	NA	1.63628	3.74919	NA	0.928776	1.98989	0.486217	0.0807565	0.243234	0.57402	0.0302873	1.40053	0.146831	1.36887	1.5929
HS 12_Run 1_HS_W03	W03	HS	0.297407	0.161613	0.0984372	0.120524	0.208586	0.0970145	0.387934	0.378008	0.180355	0.179101	0.0252244	0.231167	0.259277	0.400914	0.215796	0.234473	0.263085	0.257858	0.0338789	0.211605	0.972199	1.84229	0.00257085	NA	2.02462	NA	0.872553	29.0414	1.20279	2.83205	NA	0.694936	NA	1.50341	2.93406	NA	0.581923	1.86322	0.215685	0.0429601	0.230504	0.510424	0.0514289	1.32919	0.133718	0.727619	0.90995
HS 13_Run 1_HS_W03	W03	HS	0.1614	0.0903288	0.0671651	0.159891	0.0391327	0.0497058	0.207172	0.315091	0.114138	0.167773	0.0102535	0.139812	0.21904	0.207726	0.140394	0.175772	0.118409	0.247432	0.0503903	0.312915	0.979539	1.65955	0.0014227	NA	0.508974	NA	0.532589	28.1006	0.500834	2.19936	NA	0.974324	NA	1.54841	2.28201	NA	0.236369	1.13674	0.244988	0.0446457	0.363238	0.436241	0.0273477	1.0187	0.0688243	0.419346	0.878901
HS 14_Run 1_HS_W03	W03	HS	0.299892	0.623823	0.122439	0.109943	0.110655	0.0768628	0.252781	0.409625	0.137227	0.239561	0.0315595	0.218336	0.283619	0.306405	0.217821	0.287565	0.187016	0.379696	0.0323177	0.210223	0.727912	0.81856	0.00151354	NA	0.879524	NA	0.199737	43.2103	0.412508	2.30905	NA	0.648714	NA	1.52817	2.43463	NA	0.551998	1.31681	0.284102	0.0602246	0.256937	0.459561	0.0403044	1.14861	0.109051	0.754785	1.10666
HS 15_Run 1_HS_W03	W03	HS	0.243037	0.368165	0.0923288	0.0693761	0.0883702	0.0680788	0.258917	0.370303	0.123881	0.226051	0.0239601	0.13847	0.21482	0.295138	0.171936	0.268315	0.171213	0.29496	0.021805	0.260388	1.05193	0.933436	0.00154168	NA	1.24156	NA	0.684699	50.8244	0.568081	3.17423	NA	1.18585	NA	1.89793	2.15777	NA	0.574426	1.19604	0.358646	0.0429266	0.403553	0.344718	0.0548374	1.03999	0.0847227	0.749327	0.91689
HS 16_Run 1_HS_W03	W03	HS	0.197422	0.299588	0.18252	0.271494	0.0469677	0.0683631	0.231674	0.484875	0.189707	0.299147	0.0578351	0.314613	0.454635	0.287766	0.190195	0.305986	0.298752	0.387631	0.0526814	0.35218	1.04722	0.997044	0.00223629	NA	1.85598	NA	0.781722	31.0826	0.415736	3.05561	NA	0.793595	NA	2.07026	2.43046	NA	0.721526	2.354	0.128574	0.0528617	0.440834	0.498067	0.0508105	1.12201	0.155001	0.558024	1.2309
HS 17_Run 1_HS_W03	W03	HS	0.177996	0.282327	0.0819086	0.00439316	0.0526371	0.0577458	0.235837	0.341835	0.123719	0.21019	0.0173814	0.167969	0.171303	0.229745	0.104178	0.217762	0.181908	0.291123	0.0419001	0.340075	1.21124	1.51188	0.00141693	NA	2.95555	NA	0.644466	43.6544	0.331305	3.86814	NA	0.593033	NA	2.60336	1.84211	NA	0.431146	2.08781	0.351363	0.0608205	0.586349	0.435178	0.0409544	0.936954	0.139086	0.573349	1.32298
HS 18_Run 1_HS_W03	W03	HS	0.283544	0.132495	0.111225	0.147783	0.115706	0.0518277	0.257625	0.401217	0.157806	0.2263	0.0504514	0.214343	0.202675	0.254254	0.140777	0.336204	0.21605	0.442071	0.0598432	0.225529	0.774268	1.3072	0.00146414	NA	1.791	NA	0.661066	44.0831	0.317737	1.96485	NA	0.844935	NA	1.19692	2.00411	NA	0.479181	0.981192	0.131355	0.0400394	0.351382	0.402161	0.0267334	1.0963	0.10671	0.724008	1.2947
HS 20_Run 1_HS_W03	W03	HS	0.456269	0.218748	0.155906	0.0324238	0.105892	0.0958832	0.394371	0	0.150687	0.236111	0.0157801	0.263596	0.346918	0.281055	0.160578	0.385835	0.278405	0.353565	0.0872134	0.213169	0.635821	1.30798	0.00424389	NA	0.869723	NA	0.286432	106.556	0.355081	2.75807	NA	0.943369	NA	0.950705	3.05006	NA	5.95562	1.15751	0.167719	0.0421846	0.311217	0.350149	0.0432385	1.26643	0.0809212	1.02655	0.81521
HS 21_Run 1_HS_W03	W03	HS	0.314636	0.297979	0.123203	0.00755821	0.0940063	0.0352146	0.293178	0.191272	0.0848797	0.2389	0.0114182	0.0844629	0.211751	0.253447	0.130661	0.352744	0.171803	0.297706	0.0273413	0.112563	0.449265	1.55968	0.00264362	NA	1.92766	NA	0.58392	36.4281	0.393798	3.47749	NA	0.26169	NA	0.763578	2.38172	NA	1.86481	1.544	0.248197	0.0921512	0.390892	0.311477	0.0256193	0.958918	0.0902784	0.757379	1.73406
HS 01_Run 1_HS_W04	W04	HS	0.182529	0.2223	0.116128	0.195158	0.0554257	0.055092	0.275927	0.35008	0.138534	0.189474	0.0202363	0.151905	0.252735	0.203548	0.167493	0.393238	0.173906	0.31044	0.0376628	0.217496	0.60137	2.18861	0.00268768	NA	1.11563	NA	0.64523	32.2615	0.644034	5.35336	NA	0.941977	NA	1.24623	2.39082	NA	10.9767	1.69572	0.382027	0.0481792	0.419383	0.231628	0.0400947	1.11738	0.114416	0.882268	1.64484
HS 02_Run 1_HS_W04	W04	HS	0.398753	0.484529	0.0841669	0.00727113	0.237762	0.0864604	0.425068	0.237728	0.136763	0.20486	0.031581	0.235016	0.341762	0.309553	0.244455	0.24538	0.231306	0.450455	0.0292398	0.158432	0.470736	2.38503	0.00239017	NA	1.35682	NA	0.226787	61.5925	0.672359	2.73049	NA	1.44575	NA	3.11459	1.94732	NA	1.7587	1.05234	0.493775	0.0497085	0.424765	0.741026	0.0673828	1.22939	0.0764082	0.931612	1.28079
HS 03_Run 1_HS_W04	W04	HS	0.33128	0.466244	0.124007	0.214258	0.0924194	0.0616941	0.328929	0.359515	0.176243	0.234999	0.0247021	0.254772	0.345121	0.317445	0.203278	0.420441	0.255652	0.370691	0.0302293	0.170241	0.609097	1.17314	0.00469619	NA	1.1081	NA	0.775715	46.491	0.262738	2.97834	NA	0.552204	NA	1.28708	2.65648	NA	2.90459	1.7977	0.356506	0.0660422	0.470647	0.457037	0.0680487	1.16112	0.090258	1.18023	1.23109
HS 04_Run 1_HS_W04	W04	HS	0.2684	0.24254	0.182915	0.199759	0.0921073	0.0713238	0.40106	0.178391	0.210851	0.387648	0.0260662	0.287041	0.245042	0.319873	0.196834	0.362811	0.274572	0.35012	0.0483441	0.124306	0.625124	1.5925	0.00563735	NA	1.17614	NA	0.753783	60.2526	0.38489	3.4854	NA	0.859738	NA	0.716404	2.7301	NA	1.12276	3.10622	0.359622	0.0516356	0.168704	0.546325	0.0291972	0.942405	0.126886	0.729089	1.32952
HS 05_Run 1_HS_W04	W04	HS	0.268121	0.139494	0.130032	0.0669386	0.0990225	0.0671025	0.302639	0.237728	0.146526	0.263458	0.0261667	0.209667	0.266234	0.261434	0.163519	0.293399	0.188798	0.338981	0.0143947	0.181301	0.690531	1.07119	0.00150513	NA	0.536392	NA	0.598077	67.7709	0.322732	3.75136	NA	0.535295	NA	2.07409	2.70284	NA	1.10916	1.32969	0.244508	0.0666244	0.680553	0.33973	0.0569403	1.02165	0.0880801	0.868223	1.24317
HS 06_Run 1_HS_W04	W04	HS	0.280057	0.222924	0.127742	0.103218	0.197718	0.0643845	0.417799	0.196129	0.44963	0.291928	0.0878394	0.239278	0.41688	0.355592	0.24873	0.70259	0.460447	0.45297	0.020426	0.14282	0.897271	1.43131	0.00323969	NA	2.62008	NA	1.0108	34.8877	0.829411	2.71649	NA	0.908795	NA	1.95707	2.55	NA	1.97768	1.38399	0.374971	0.0499067	0.155941	0.610228	0.0258093	1.41773	0.123806	1.31016	1.38953
HS 07_Run 1_HS_W04	W04	HS	0.334348	0.477863	0.178095	0.16322	0.127718	0.0701385	0.365934	0.436216	0.17586	0.282277	0.0396242	0.277733	0.348646	0.297056	0.218341	0.398899	0.27626	0.466899	0.0174424	0.126531	0.500803	1.40081	0.00487934	NA	0.311974	NA	0.719817	75.623	0.50451	3.03528	NA	0.38042	NA	1.25533	2.75503	NA	0.72939	1.57846	0.351135	0.0434965	0.286795	0.460838	0.0355602	1.17439	0.0825911	1.06638	1.43695
HS 08_Run 1_HS_W04	W04	HS	0.32482	0.167453	0.108206	0.204724	0.139517	0.0920475	0.27066	0.358714	0.161524	0.326382	0.022842	0.228764	0.345906	0.222652	0.274742	0.365422	0.255544	0.249563	0.0284189	0.199138	0.502156	0.954673	0.00154447	NA	0.904425	NA	0.536201	70.5617	0.370432	2.99862	NA	0.916207	NA	1.5697	1.96173	NA	1.28362	1.38049	0.313921	0.0551785	0.230946	0.364424	0.048255	1.11221	0.105821	0.737477	1.17886
HS 09_Run 1_HS_W04	W04	HS	0.274038	0.226746	0.118378	0.0899917	0.114838	0.0630861	0.275322	0.377748	0.149449	0.195926	0.0268753	0.219876	0.273438	0.295876	0.15015	0.348924	0.22188	0.273627	0.0284383	0.171985	0.530828	1.37485	0.00180619	NA	0.54557	NA	0.910699	64.4565	0.861042	2.6844	NA	1.32733	NA	1.77294	2.29351	NA	1.11611	0.98227	0.503462	0.05843	0.311408	0.458411	0.0444975	0.980822	0.0808691	0.851785	1.13364
HS 10_Run 1_HS_W04	W04	HS	0.278361	0.35532	0.179923	0.157921	0.136955	0.0915049	0.479344	0.224142	0.184307	0.202179	0.038333	0.235061	0.25179	0.444684	0.186983	0.427126	0.256497	0.285195	0.037683	0.160848	0.751374	1.03357	0.00603652	NA	0.844394	NA	1.09677	26.4094	0.362766	2.96398	NA	0.701197	NA	1.00796	2.73612	NA	0.758492	1.17597	0.580952	0.0637809	0.277153	0.491569	0.0548124	1.08059	0.104062	1.10456	1.55951
HS 11_Run 1_HS_W04	W04	HS	0.287489	0.237573	0.0540908	0.102482	0.0869346	0.025264	0.243302	0.345473	0.126676	0.219579	0.014331	0.170621	0.230276	0.210598	0.155411	0.252865	0.1917	0.244182	0.0159081	0.15752	0.759292	0.757703	0.00140567	NA	2.36134	NA	1.05634	84.1171	0.386007	3.51512	NA	0.472383	NA	1.83241	2.47532	NA	0.673886	1.55975	0.358271	0.0406959	0.22165	0.377334	0.0143674	0.853953	0.101685	0.551097	1.06885
HS 12_Run 1_HS_W04	W04	HS	0.186211	0.225787	0.0729983	0.0698511	0.121111	0.0414978	0.237679	0.224446	0.119334	0.142433	0.0127588	0.153504	0.177175	0.208459	0.128238	0.159148	0.149611	0.253759	0.00422509	0.12098	0.862553	1.02326	0.00129545	NA	0.763322	NA	0.654413	37.5777	1.03618	3.6588	NA	0.999947	NA	1.32479	2.30501	NA	0.819501	1.48266	0.456201	0.0341818	0.184623	0.343385	0.0294877	1.03425	0.0512451	0.551878	0.675195
HS 13_Run 1_HS_W04	W04	HS	0.294694	0.0970966	0.0970376	0.266193	0.0902732	0.0698768	0.393786	0.517012	0.206276	0.317612	0.016049	0.292556	0.505702	0.338782	0.276551	0.359284	0.233988	0.459845	0.0265207	0.204604	0.650398	1.97163	0.00267544	NA	0.847435	NA	0.939478	64.8492	0.474047	2.66463	NA	1.03343	NA	1.60175	2.94492	NA	0.529485	1.79876	0.375143	0.0545391	0.307639	0.620686	0.0276415	0.907379	0.102441	1.21049	1.37954
HS 14_Run 1_HS_W04	W04	HS	0.348702	0.371236	0.195112	0.131125	0.114348	0.0588255	0.334176	0.349325	0.180657	0.232202	0.0285618	0.2545	0.385004	0.27805	0.221233	0.259407	0.213621	0.436218	0.016569	0.0936742	0.441061	0.755414	0.00112056	NA	0.447765	NA	0.615314	78.1815	0.479921	3.31688	NA	1.0579	NA	2.13988	2.42868	NA	0.381626	1.5168	0.289106	0.0658193	0.280199	0.356902	0.0482699	0.775935	0.0771749	0.630307	1.05497
HS 15_Run 1_HS_W04	W04	HS	0.357822	0.328799	0.106194	0.0795535	0.106339	0.0562389	0.319716	0.237728	0.127938	0.282883	0.0204482	0.228396	0.263794	0.325571	0.198374	0.334427	0.173854	0.423712	0.0229184	0.147209	0.648199	2.14011	0.00240488	NA	0.473701	NA	0.728241	76.5625	0.729107	2.98063	NA	0.373989	NA	1.05467	2.33892	NA	1.10027	1.44839	0.354472	0.0645196	0.468953	0.330634	0.0595979	0.781926	0.0931593	1.04476	1.19369
HS 16_Run 1_HS_W04	W04	HS	0.206235	0.333456	0.19382	0.248576	0.0490502	0.0549078	0.268938	0.237728	0.217868	0.282797	0.0302706	0.293323	0.430417	0.250663	0.168237	0.359775	0.313772	0.402518	0.0298764	0.135192	0.656935	1.08333	0.00146576	NA	2.23461	NA	0.908893	50.7194	0.365994	4.11889	NA	0.597377	NA	1.14727	2.66099	NA	0.978963	2.65288	0.359982	0.048392	0.342282	0.500592	0.0415405	0.716119	0.0982272	0.81684	1.24807
HS 17_Run 1_HS_W04	W04	HS	0.213719	0.265793	0.0811812	0.0109705	0.0567171	0.0507202	0.31163	0.237728	0.13909	0.205462	0.0201958	0.196314	0.222715	0.237429	0.111845	0.222389	0.221759	0.364651	0.0281707	0.168875	0.739879	1.85431	0.00213583	NA	1.4686	NA	0.951505	45.366	0.386993	4.18979	NA	0.344004	NA	1.93988	2.44377	NA	0.942692	1.76935	0.478327	0.0628246	0.47581	0.404524	0.0324948	1.00785	0.0836109	0.806298	1.24793
HS 18_Run 1_HS_W04	W04	HS	0.259251	0.270266	0.157337	0.16833	0.0992523	0.0473111	0.298304	0.353661	0.195284	0.234344	0.0280015	0.229552	0.248116	0.300327	0.162114	0.405681	0.254773	0.339947	0.0311988	0.183409	0.807755	0.947989	0.00167055	NA	1.30012	NA	1.10243	45.8452	0.35179	2.54183	NA	0.466796	NA	1.57765	2.41726	NA	0.622607	1.06127	0.121066	0.0570186	0.237499	0.397473	0.0182763	0.730004	0.0774168	1.0853	1.44527
HS 20_Run 1_HS_W04	W04	HS	0.406463	0.278113	0.114789	0.0191152	0.0715258	0.0608004	0.261335	0.237728	0.10512	0.145259	0.0166657	0.155936	0.291848	0.260826	0.11732	0.466828	0.183167	0.285218	0.0295608	0.154046	0.741523	1.3169	0.00169019	NA	0.573246	NA	0.201394	159.475	0.546965	3.40793	NA	1.16627	NA	1.16209	2.6888	NA	12.2903	1.0917	0.28286	0.0491609	0.278764	0.253562	0.0420529	1.00341	0.0960673	0.788448	1.35457
HS 21_Run 1_HS_W04	W04	HS	0.24682	0.259085	0.0962083	0.00370846	0.0562497	0.0202758	0.232961	0.237728	0.064085	0.169685	0.012148	0.110446	0.163937	0.196226	0.112913	0.189967	0.107785	0.243341	0.011942	0.107902	0.547871	0.984262	0.00159693	NA	1.57801	NA	0.708125	43.1397	0.264938	4.69258	NA	0.30898	NA	0.808871	2.02898	NA	2.1406	1.15801	0.231036	0.0620911	0.405953	0.211533	0.0202543	0.854305	0.0593101	0.756302	1.35386
HS 01_Run 1_HS_W05	W05	HS	0.1718	0.156304	0.130972	0.208005	0.0690817	0.0386195	0.266995	0.363009	0.16936	0.182985	0.0282512	0.188258	0.228184	0.263753	0.153441	0.340732	0.215669	0.310507	0.0239315	0.1504	0.613719	0.906994	0.00138594	NA	0.48289	NA	1.21013	32.0422	0.338015	5.54351	NA	0.449393	NA	1.06101	2.1647	NA	7.36489	1.9579	0.290627	0.0406963	0.419691	0.283984	0.0460359	0.849094	0.0774959	0.686108	1.21164
HS 02_Run 1_HS_W05	W05	HS	0.328637	0.337812	0.0395997	0.00413184	0.165557	0.0460246	0.300434	0.160764	0.0832444	0.17521	0.019908	0.169989	0.254461	0.224018	0.169281	0.16555	0.141228	0.40792	0.0102117	0.0839929	0.508804	0.774779	0.00108942	NA	1.84047	NA	0.134946	79.6886	0.739037	3.39741	NA	1.10048	NA	1.1923	1.4622	NA	1.51796	0.876064	0.337777	0.0507061	0.342324	0.336878	0.0445354	0.886522	0.0779104	0.602899	0.893128
HS 03_Run 1_HS_W05	W05	HS	0.23715	0.395134	0.0868109	0.115803	0.0609638	0.0266817	0.214984	0.295819	0.110704	0.167403	0.0174565	0.156942	0.213321	0.213392	0.10441	0.232149	0.105475	0.276226	0.00438875	0.102176	0.606592	0.926176	0.00149315	NA	1.33076	NA	0.790575	57.2308	0.227245	3.64094	NA	0.811195	NA	0.96173	2.1048	NA	2.5022	1.18688	0.311863	0.0575135	0.372062	0.241995	0.0672984	0.8037	0.0580796	0.682042	1.00123
HS 04_Run 1_HS_W05	W05	HS	0.317725	0.255811	0.155187	0.139935	0.0868722	0.0356528	0.328975	0.334826	0.162182	0.254757	0.0217376	0.281667	0.22461	0.275461	0.181633	0.271961	0.184382	0.269035	0.0200767	0.147386	0.758631	0.590425	0.00131795	NA	0.901238	NA	0.994308	72.0724	0.384091	3.80352	NA	0.907985	NA	0.848544	1.90967	NA	1.02839	2.27156	0.325543	0.0391103	0.114049	0.445707	0.0315198	0.736808	0.0879474	0.760358	0.930907
HS 05_Run 1_HS_W05	W05	HS	0.322623	0.3568	0.127647	0.0660755	0.111995	0.0666349	0.368164	0.412006	0.176496	0.238402	0.0301824	0.23499	0.326285	0.400251	0.193611	0.326311	0.243883	0.322231	0.00696678	0.111938	0.682367	1.60529	0.00221778	NA	1.12057	NA	0.784923	73.4454	0.476181	4.39782	NA	0.58654	NA	1.3397	3.14855	NA	1.00155	1.29249	0.524783	0.0658455	0.409979	0.362429	0.0628863	1.29117	0.0810725	0.872284	1.66606
HS 06_Run 1_HS_W05	W05	HS	0.248627	0.216486	0.0971485	0.0742058	0.139641	0.0325762	0.323892	0.321025	0.386212	0.220907	0.0516151	0.273226	0.319754	0.346047	0.21576	0.40254	0.346322	0.362557	0.00761184	0.123717	1.01073	10.3787	0.0021775	NA	1.29312	NA	1.1224	52.1681	2.2317	3.73718	NA	1.02056	NA	1.92175	2.60007	NA	3.23671	1.27607	0.29262	0.0353593	0.142078	0.397542	0.0222089	1.1688	0.0928531	1.04909	1.00912
HS 07_Run 1_HS_W05	W05	HS	0.298546	0.43213	0.164869	0.152807	0.118127	0.0532162	0.361449	0.393178	0.160918	0.286036	0.0335567	0.279626	0.295842	0.315637	0.193396	0.385509	0.255058	0.385719	0.00581802	0.0715927	0.695065	0.676855	0.00112427	NA	0.310976	NA	0.732156	94.2226	0.465663	4.38665	NA	0.89962	NA	0.981343	2.20658	NA	0.288548	1.54312	0.248632	0.059711	0.26501	0.292526	0.0562798	0.742766	0.0778239	0.896634	1.18578
HS 08_Run 1_HS_W05	W05	HS	0.333203	0.200637	0.128136	0.249219	0.141	0.0827852	0.407009	0.363009	0.177222	0.303399	0.0303947	0.313004	0.36678	0.299229	0.270199	0.393674	0.263287	0.282506	0.017044	0.146863	0.713377	1.3353	0.00190281	NA	1.92572	NA	1.31427	76.8441	0.434845	2.63849	NA	0.749717	NA	0.851275	2.75459	NA	1.50005	2.08264	0.403227	0.048456	0.171982	0.37259	0.055414	1.18368	0.0924135	1.20312	1.26136
HS 09_Run 1_HS_W05	W05	HS	0.326337	0.368396	0.139448	0.0976964	0.122598	0.0455573	0.389328	0.430808	0.141032	0.270312	0.024642	0.256752	0.258239	0.314738	0.176292	0.332701	0.193211	0.355592	0.00761184	0.144349	0.621547	1.41556	0.00171383	NA	0.501241	NA	0.941019	73.7716	0.783221	3.46374	NA	1.36077	NA	2.10766	2.65001	NA	0.893557	0.920276	0.430211	0.0727382	0.348423	0.290559	0.0401114	1.02395	0.0561013	0.832857	1.45138
HS 10_Run 1_HS_W05	W05	HS	0.212792	0.331826	0.125396	0.111116	0.0834648	0.0466575	0.349082	0.384646	0.12836	0.166615	0.0186557	0.175779	0.173942	0.318646	0.11715	0.264204	0.156136	0.192259	0.0207843	0.139936	0.655607	0.872177	0.00124819	NA	1.64485	NA	0.798197	58.5918	0.427937	3.13965	NA	0.547805	NA	1.25499	1.72203	NA	1.37059	1.16366	0.314527	0.0432713	0.237932	0.33881	0.036105	0.746461	0.0890651	0.628952	1.82806
HS 11_Run 1_HS_W05	W05	HS	0.353711	0.268318	0.074255	0.166058	0.107471	0.0268139	0.358979	0.392775	0.195263	0.24517	0.0277251	0.213806	0.328957	0.248576	0.202196	0.412241	0.28767	0.310093	0.00667923	0.0993777	0.880686	0.729555	0.00153546	NA	2.16143	NA	1.55272	92.2188	0.333754	3.92222	NA	0.513014	NA	2.4568	3.38197	NA	1.30962	1.70848	0.109743	0.0554231	0.226715	0.362494	0.015123	0.900978	0.0857121	0.978989	1.3581
HS 12_Run 1_HS_W05	W05	HS	0.285257	0.293803	0.133334	0.0891075	0.224603	0.0799255	0.489735	0.381026	0.19775	0.2081	0.0267295	0.247815	0.284315	0.445972	0.236482	0.270148	0.260279	0.340206	0.00534885	0.102087	0.686925	2.0364	0.00423484	NA	2.25611	NA	1.30438	36.0721	1.07407	4.56788	NA	0.818882	NA	1.61155	3.03917	NA	1.26174	2.24488	0.611386	0.0566309	0.116391	0.417131	0.0264369	1.27853	0.127411	0.87243	1.07311
HS 13_Run 1_HS_W05	W05	HS	0.183909	0.138893	0.0564325	0.149339	0.0484915	0.0315526	0.23452	0.321305	0.116051	0.209492	0.0102536	0.144423	0.282738	0.230741	0.133742	0.184021	0.122735	0.30233	0.0105296	0.135021	0.579814	0.795545	0.00108164	NA	1.06067	NA	0.812046	56.1375	0.271262	4.14011	NA	0.848127	NA	2.1772	2.17644	NA	0.828101	1.37398	0.333321	0.0446077	0.266716	0.346073	0.0344886	0.776366	0.0583384	0.586504	1.1238
HS 14_Run 1_HS_W05	W05	HS	0.322427	0.41051	0.136561	0.104821	0.0940431	0.0464242	0.337825	0.363009	0.160902	0.320876	0.0255193	0.191058	0.333714	0.280309	0.203078	0.30481	0.22652	0.433157	0.00761184	0.100765	0.70956	0.791832	0.00358712	NA	0.663365	NA	0.754245	92.7376	0.441167	3.8845	NA	1.12753	NA	1.33844	2.66934	NA	0.473377	1.5347	0.270952	0.0646821	0.30948	0.309832	0.0519345	1.12798	0.0873279	0.751636	1.48745
HS 15_Run 1_HS_W05	W05	HS	0.418306	0.485645	0.116546	0.0697288	0.113305	0.0460102	0.263596	0.45589	0.136887	0.281624	0.0280874	0.207426	0.222734	0.342729	0.216659	0.182307	0.180099	0.410815	0.00761184	0.0791037	0.897453	1.12719	0.00186017	NA	1.12881	NA	0.825655	73.3841	0.735914	4.18013	NA	1.02226	NA	2.18614	2.22654	NA	1.48838	1.51276	0.318948	0.0514971	0.418586	0.238815	0.0504925	0.878677	0.0470484	0.448714	1.21406
HS 16_Run 1_HS_W05	W05	HS	0.189244	0.283676	0.104818	0.168041	0.0304013	0.0302435	0.207483	0.333776	0.148534	0.217068	0.0119963	0.208157	0.292632	0.204718	0.14944	0.278856	0.194222	0.237361	0.016725	0.161253	0.727807	3.57032	0.00178732	NA	1.10077	NA	0.634039	46.8526	0.589335	4.51597	NA	0.478738	NA	1.27029	2.13194	NA	1.39635	2.2349	0.248696	0.0491225	0.216028	0.263694	0.0333614	0.824596	0.0448507	0.620405	1.11727
HS 17_Run 1_HS_W05	W05	HS	0.208886	0.375314	0.111749	0.0095129	0.0681969	0.0442224	0.394262	0.401374	0.161716	0.24068	0.0229718	0.218451	0.248558	0.28988	0.122828	0.344625	0.244326	0.403827	0.00752943	0.0821102	0.528586	1.37459	0.00365143	NA	2.67134	NA	1.49521	52.7283	0.385292	4.65672	NA	0.59975	NA	1.89442	3.103	NA	1.07915	1.96914	0.643384	0.0793288	0.406338	0.358709	0.0335584	0.935324	0.116936	0.91916	1.77005
HS 18_Run 1_HS_W05	W05	HS	0.240486	0.267161	0.148674	0.186072	0.108616	0.0379791	0.342601	0.430184	0.21845	0.244578	0.0229286	0.273611	0.271794	0.357577	0.17546	0.325292	0.298488	0.477996	0.0130839	0.133931	0.811975	0.674539	0.00137176	NA	2.03409	NA	1.48147	57.5625	0.312389	3.09827	NA	0.825783	NA	1.45026	2.5269	NA	1.30534	1.27139	0.253824	0.0503624	0.221919	0.376665	0.029579	0.866017	0.0784757	0.914793	1.18219
HS 20_Run 1_HS_W05	W05	HS	0.485362	0.406946	0.1112	0.024357	0.0916233	0.0609615	0.309501	0.283729	0.14013	0.204774	0.0231251	0.228508	0.34971	0.339067	0.139006	0.437011	0.239728	0.328714	0.00674964	0.144494	1.02972	0.969106	0.00165161	NA	0.342858	NA	0.8242	147.204	0.496894	5.30315	NA	1.61654	NA	0.645735	2.27116	NA	9.45506	1.53077	0.267894	0.0427864	0.158412	0.252386	0.0298758	1.06934	0.0528198	0.904187	1.28597
HS 21_Run 1_HS_W05	W05	HS	0.359703	0.409311	0.153007	0.00649364	0.0906221	0.0186024	0.41871	0.363009	0.11668	0.246579	0.0285837	0.263903	0.22472	0.28347	0.150855	0.310992	0.213248	0.275436	0.00985821	0.0883032	0.642731	1.93681	0.00384074	NA	1.08112	NA	1.4456	70.5755	0.24828	4.87247	NA	1.06431	NA	0.927056	2.14352	NA	2.1579	1.62462	0.522465	0.0829641	0.43007	0.262936	0.0190976	0.819034	0.0859023	1.15191	1.34722
HS 01_Run 1_HS_W06	W06	HS	0.216044	0.277808	0.122351	0.190046	0.0613461	0.0291304	0.347699	0.388571	0.151394	0.208026	0.0246051	0.155571	0.252202	0.276334	0.179221	0.507495	0.201303	0.284533	0.0115743	0.0828697	0.745616	1.28172	0.00192859	NA	1.56102	NA	1.51073	44.0152	0.465083	6.67472	NA	0.574185	NA	0.794065	2.76212	NA	6.56148	1.58204	0.555334	0.0468937	0.224803	0.225071	0.0257892	1.18	0.0962987	0.862703	2.16113
HS 02_Run 1_HS_W06	W06	HS	0.380538	0.412183	0.0482638	0.00858312	0.190694	0.0413654	0.397669	0.371972	0.10554	0.164366	0.0293781	0.207599	0.335762	0.3062	0.199996	0.206247	0.185206	0.372432	0.00423843	0.0549294	0.633766	1.72385	0.00175835	NA	1.63143	NA	0.355253	78.609	0.688643	3.79652	NA	0.895292	NA	1.56212	2.0825	NA	2.99401	1.065	0.604075	0.0569375	0.401342	0.40362	0.059737	1.20554	0.0732546	0.725039	1.70862
HS 03_Run 1_HS_W06	W06	HS	0.303045	0.515505	0.13047	0.23887	0.0938369	0.0392532	0.420301	0.436399	0.208949	0.283134	0.0332331	0.328221	0.34576	0.321599	0.192534	0.403643	0.231398	0.285363	0.00947908	0.0966324	0.671776	1.70586	0.00249656	NA	1.34218	NA	1.63468	64.0869	0.443262	3.74657	NA	0.519665	NA	1.47456	3.03761	NA	5.18883	1.59093	0.526645	0.0612515	0.452651	0.350425	0.0540321	1.05115	0.0767384	1.13174	1.18909
HS 04_Run 1_HS_W06	W06	HS	0.24212	0.427308	0.129607	0.166839	0.0747645	0.0349955	0.37438	0.371972	0.147872	0.317553	0.0226428	0.13338	0.233368	0.288425	0.170317	0.471232	0.189491	0.307934	0.0147724	0.122527	0.916782	0.799699	0.00196879	NA	2.7674	NA	1.51545	83.6938	0.455251	4.94873	NA	1.04019	NA	0.993216	2.42449	NA	1.25825	2.41146	0.295897	0.0376408	0.189972	0.338566	0.0241636	0.967354	0.0846763	0.851008	2.18823
HS 05_Run 1_HS_W06	W06	HS	0.200606	0.310961	0.104001	0.0368323	0.0874673	0.0315954	0.246821	0.324888	0.103554	0.197923	0.0201575	0.15373	0.199298	0.253323	0.118436	0.256646	0.144003	0.224637	0.00384787	0.0578497	0.722302	1.512	0.00120601	NA	0.928424	NA	1.20078	57.841	0.292801	5.00025	NA	1.08248	NA	1.12094	2.06624	NA	2.97658	0.995394	0.362059	0.046228	0.481897	0.220446	0.0355744	0.895074	0.0408934	0.649738	1.35133
HS 06_Run 1_HS_W06	W06	HS	0.262687	0.373868	0.0893061	0.0736569	0.168533	0.0282161	0.360789	0.33536	0.367925	0.302711	0.0532096	0.307874	0.30054	0.336686	0.234159	0.487544	0.370949	0.370244	0.00384787	0.0774074	0.904195	1.14972	0.00259727	NA	1.99889	NA	1.60259	42.2716	0.932981	3.98212	NA	0.301194	NA	2.04308	3.31307	NA	3.39035	1.20538	0.533184	0.0309818	0.150898	0.338857	0.0175556	1.30004	0.103531	0.991532	1.1088
HS 07_Run 1_HS_W06	W06	HS	0.397527	0.402736	0.169625	0.1538	0.156446	0.0495275	0.432188	0.489711	0.176932	0.339086	0.0419456	0.308222	0.462475	0.364303	0.251293	0.397242	0.286124	0.526865	0.00599801	0.0660717	0.72458	1.02638	0.00271359	NA	0.543975	NA	1.14698	86.4319	0.453772	4.27253	NA	0.856997	NA	1.14276	2.60285	NA	0.777014	1.68513	0.423716	0.0443473	0.345458	0.347409	0.0426294	1.08873	0.0879204	1.06345	1.3006
HS 08_Run 1_HS_W06	W06	HS	0.317509	0.437961	0.0894507	0.187204	0.155718	0.066816	0.394242	0.169497	0.208904	0.343524	0.0266597	0.269954	0.372275	0.225313	0.23573	0.407168	0.29871	0.27605	0.00429989	0.0831465	0.813846	0.65423	0.00122399	NA	0.853248	NA	1.40764	85.3245	0.49949	3.50077	NA	0.514563	NA	0.81704	2.46649	NA	1.63536	2.02081	0.358741	0.0322852	0.172406	0.401067	0.0438994	0.974659	0.0747194	0.847767	1.34614
HS 09_Run 1_HS_W06	W06	HS	0.30094	0.267934	0.137179	0.07915	0.157102	0.0442949	0.474895	0.371972	0.170611	0.260889	0.0446488	0.195122	0.277775	0.373025	0.171764	0.37082	0.245081	0.356874	0.00384787	0.047767	0.623471	1.19763	0.00449101	NA	1.71316	NA	1.39399	81.6749	0.552304	3.52981	NA	0.663063	NA	1.28948	2.94584	NA	1.72891	1.32947	0.812313	0.0410604	0.300584	0.303331	0.0339275	1.08629	0.0830141	0.796276	1.86493
HS 10_Run 1_HS_W06	W06	HS	0.280457	0.413188	0.139282	0.074007	0.115421	0.0381248	0.411548	0.401749	0.128386	0.149139	0.0195947	0.173529	0.239797	0.334406	0.143871	0.335169	0.164909	0.264284	0.00427749	0.106324	0.848516	1.34587	0.00165082	NA	1.58957	NA	1.50635	71.9096	0.471819	3.35332	NA	0.552763	NA	0.889226	3.04341	NA	1.61673	1.16897	0.252213	0.0479548	0.289989	0.391878	0.0455178	0.692649	0.068426	0.786869	1.60281
HS 11_Run 1_HS_W06	W06	HS	0.321403	0.282091	0.0549404	0.0781546	0.101412	0.0106932	0.267523	0.23	0.1451	0.17612	0.0147872	0.157335	0.220252	0.126363	0.139002	0.229044	0.184088	0.240294	0.00384787	0.0435682	0.606492	2.778	0.00140828	NA	2.41845	NA	1.51583	82.3761	0.540761	5.08966	NA	0.713012	NA	1.83425	3.00691	NA	1.24053	1.19479	0.302215	0.0380074	0.204336	0.292209	0.00468241	0.785792	0.0471251	0.606671	1.01333
HS 12_Run 1_HS_W06	W06	HS	0.256168	0.280831	0.07903	0.0735358	0.184517	0.0440898	0.370639	0.353672	0.173258	0.198754	0.0290112	0.224679	0.266679	0.303637	0.18907	0.237108	0.216126	0.354487	0.00384787	0.0515426	0.733762	1.35005	0.00123027	NA	1.78252	NA	1.50296	27.7908	1.06964	4.02629	NA	0.524159	NA	1.56263	2.4027	NA	0.878016	2.17495	0.516749	0.0408512	0.170879	0.363597	0.0226655	1.2203	0.0854649	0.640393	1.11434
HS 13_Run 1_HS_W06	W06	HS	0.321546	0.155669	0.10851	0.248263	0.097678	0.051455	0.449427	0.528578	0.226221	0.29372	0.0234874	0.250239	0.554278	0.408826	0.262273	0.401599	0.23689	0.424275	0.00718664	0.0848108	0.676502	1.11998	0.00107423	NA	2.13971	NA	1.58741	55.3458	0.469398	2.83415	NA	0.716358	NA	1.26614	3.08159	NA	0.869726	1.78026	0.684834	0.03947	0.286416	0.495948	0.0263762	1.16327	0.0931684	1.19791	1.87703
HS 14_Run 1_HS_W06	W06	HS	0.392923	0.60033	0.185776	0.134619	0.132321	0.0489515	0.396403	0.371972	0.208616	0.265828	0.0423163	0.175337	0.439535	0.317412	0.223133	0.382609	0.218326	0.474498	0.000415068	0.0504128	0.606151	1.25425	0.0024752	NA	1.66958	NA	1.04529	80.5152	0.522733	4.23108	NA	0.404858	NA	0.860241	2.52362	NA	1.00039	1.32754	0.470421	0.0399236	0.30078	0.233388	0.0265946	1.06649	0.0979524	0.812196	2.51016
HS 15_Run 1_HS_W06	W06	HS	0.340691	0.553426	0.129741	0.0619344	0.145414	0.0454132	0.35451	0.417834	0.171462	0.271837	0.0339549	0.246843	0.346072	0.430276	0.202345	0.320478	0.198779	0.373885	0.00384787	0.0501934	0.735892	1.50225	0.00582777	NA	0.972218	NA	1.70518	121.93	0.63528	4.34854	NA	0.70884	NA	1.22756	3.01348	NA	2.97645	1.6847	0.610842	0.0424681	0.417878	0.266508	0.0455916	1.0877	0.0726301	0.841617	1.19545
HS 16_Run 1_HS_W06	W06	HS	0.215651	0.404948	0.148503	0.224869	0.0521578	0.0319203	0.310424	0.386905	0.202504	0.23599	0.0241076	0.33531	0.461536	0.27625	0.169438	0.325597	0.303321	0.411269	0.00307627	0.123305	1.14889	1.36523	0.00149042	NA	2.11078	NA	1.47248	57.0969	0.439913	4.90336	NA	0.741477	NA	1.3087	2.79847	NA	1.28002	2.61951	0.197874	0.0348399	0.386047	0.383742	0.0459141	0.945441	0.0677176	0.853802	1.11351
HS 17_Run 1_HS_W06	W06	HS	0.238181	0.29854	0.0868843	0.00910057	0.0560999	0.0279786	0.313243	0.428957	0.141223	0.22869	0.0215722	0.17556	0.20347	0.254248	0.118907	0.223221	0.203991	0.372127	0.00473849	0.0730073	0.57117	1.16901	0.00143741	NA	1.63857	NA	1.93145	55.5997	0.416904	4.07364	NA	0.1726	NA	1.43062	2.9964	NA	1.50232	1.95215	0.247539	0.0412854	0.426459	0.292549	0.0229603	0.930749	0.0895636	0.709272	1.52931
HS 18_Run 1_HS_W06	W06	HS	0.273512	0.150603	0.113903	0.136309	0.109092	0.0258336	0.342014	0.394132	0.216896	0.212815	0.0166413	0.285275	0.189266	0.246598	0.171863	0.302174	0.269238	0.446515	0.0106881	0.042376	0.953122	1.18165	0.00159938	NA	1.24781	NA	2.04151	56.0592	0.393652	3.62279	NA	0.407157	NA	0.904506	3.11537	NA	1.17478	1.20874	0.206992	0.0266319	0.330954	0.371521	0.0219577	0.744758	0.0699043	0.676524	1.21377
HS 20_Run 1_HS_W06	W06	HS	0.512253	0.44373	0.174182	0.0312901	0.148254	0.0661228	0.545732	0.484926	0.203259	0.316757	0.0400267	0.247374	0.400774	0.409821	0.217694	0.579877	0.36269	0.413205	0.00384787	0.0491733	1.1657	1.82812	0.00640268	NA	2.40492	NA	1.48244	139.904	0.398291	4.82765	NA	0.783993	NA	0.325057	2.92774	NA	9.21607	1.31293	0.30702	0.0457347	0.316715	0.299423	0.0180251	1.19256	0.130987	0.783633	2.01858
HS 21_Run 1_HS_W06	W06	HS	0.338765	0.382129	0.149568	0.00811279	0.0711028	0.0081144	0.36419	0.371972	0.108991	0.218492	0.0164277	0.20934	0.231981	0.255711	0.147071	0.286407	0.204161	0.308089	0.00249864	0.0324804	0.896271	1.25261	0.00168089	NA	3.73245	NA	2.56071	78.7513	0.237826	5.09278	NA	0.626496	NA	0.482183	2.98296	NA	4.19982	1.39421	0.218681	0.0654704	0.596554	0.249857	0.0334462	1.10733	0.0617441	0.824115	1.50352
[truncated: 202 more columns]

## Sheet: PLS-DA vs PCA D0
Day 0 data were processed for PCA and PLS-DA - below
		PCA (top 5 Loadings)								PLS-DA (top 5 Loadings)
		2D PCA								2D PLS-DA
		3D PCA								3D PLS-DA
		Total variance explained by top 5 PCs								Cross Validation (PLS-DA)									1 Component	2 Components	3 Components	4 Components	5 Components
																		Accuracy	0.66667	1	1	1	1
																		R2	0.87487	0.98163	0.9939	0.99761	0.99857
																		Q2	0.85847	0.97395	0.98189	0.98619	0.98595
										Validation 20 permutations									Validation 100 permutations						Validation 1000 permutations										Validation 2000 permutations

## Sheet: iPCA
Interactive Principal Component Analysis (unsupervised)
Workflow
Raw data were submitted to MetaboAnalyst 4.0. Features with more than 50% missing values were removed. Raw data were normalized via autoscale (pre and post results are shown on the right-hand side of this sheet). PCA was calculated with the R suite for MetaboAnalyst. Results below
		Score plot from iPCA analysis in MetaboAnalyst 4.0																	Data pre and post- auto-scale normalization through MetaboAnalyst 4.0

## Sheet: Fold Change to day 0
Fold-Change of Median for each week to Median of day 0 for each species
Sample	BB 01_Run 1_BB_W01	BB 02_Run 1_BB_W01	BB 03_Run 1_BB_W01	BB 04_Run 1_BB_W01	BB 05_Run 1_BB_W01	BB 06_Run 1_BB_W01	BB 07_Run 1_BB_W01	BB 08_Run 1_BB_W01	BB 09_Run 1_BB_W01	BB 10_Run 1_BB_W01	BB 11_Run 1_BB_W01	BB 12_Run 1_BB_W01	BB 13_Run 1_BB_W01	BB 14_Run 1_BB_W01	BB 15_Run 1_BB_W01	BB 16_Run 1_BB_W01	BB 17_Run 1_BB_W01	BB 18_Run 1_BB_W01	BB 19_Run 1_BB_W01	BB 20_Run 1_BB_W01	BB 01_Run 1_BB_W07	BB 02_Run 1_BB_W07	BB 03_Run 1_BB_W07	BB 04_Run 1_BB_W07	BB 05_Run 1_BB_W07	BB 06_Run 1_BB_W07	BB 07_Run 1_BB_W07	BB 08_Run 1_BB_W07	BB 09_Run 1_BB_W07	BB 10_Run 1_BB_W07	BB 11_Run 1_BB_W07	BB 12_Run 1_BB_W07	BB 13_Run 1_BB_W07	BB 14_Run 1_BB_W07	BB 15_Run 1_BB_W07	BB 16_Run 1_BB_W07	BB 17_Run 1_BB_W07	BB 18_Run 1_BB_W07	BB 19_Run 1_BB_W07	BB 20_Run 1_BB_W07	BB 01_Run 1_BB_W02	BB 02_Run 1_BB_W02	BB 03_Run 1_BB_W02	BB 04_Run 1_BB_W02	BB 05_Run 1_BB_W02	BB 06_Run 1_BB_W02	BB 07_Run 1_BB_W02	BB 08_Run 1_BB_W02	BB 09_Run 1_BB_W02
Time	W0	W0	W0	W0	W0	W0	W0	W0	W0	W0	W0	W0	W0	W0	W0	W0	W0	W0	W0	W0	W01	W01	W01	W01	W01	W01	W01	W01	W01	W01	W01	W01	W01	W01	W01	W01	W01	W01	W01	W01	W02	W02	W02	W02	W02	W02	W02	W02	W02
Group	BB	BB	BB	BB	BB	BB	BB	BB	BB	BB	BB	BB	BB	BB	BB	BB	BB	BB	BB	BB	BB	BB	BB	BB	BB	BB	BB	BB	BB	BB	BB	BB	BB	BB	BB	BB	BB	BB	BB	BB	BB	BB	BB	BB	BB	BB	BB	BB	BB
L-alanine	1.58187	0.732995	0.905788	0.792244	2.47087	1.06232	0.601641	0.984331	1.19997	0.850816	0.805989	1.27893	1.40266	1.01567	0.886463	0.732181	1.29918	1.46844	1.55805	0.803943	2.31799	1.33578	1.19742	1.16357	2.01536	1.42967	1.4973	1.38581	1.31172	1.64637	1.48325	1.2201	1.27292	1.23379	1.45602	1.14129	1.77992	1.45228	1.8254	1.24195	1.66126	1.06827	1.90425	1.29408	2.51425	1.5648	1.31169	1.37842	1.40305
L-arginine	1.05365	1.45845	1.01782	1.43071	1.16533	0.796479	0.99389	1.17929	1.00611	0.851254	1.06652	1.22106	0.953907	0.961806	0.878308	0.692796	0.839296	1.36992	0.836489	0.921238	0.992666	1.86626	1.02626	1.10553	0.91575	0.853888	0.940087	1.26096	0.900653	1.05518	1.05125	0.9637	0.786857	0.999628	0.763398	0.708589	0.734026	1.20691	1.39499	0.845214	1.18009	1.47481	1.48498	1.36195	1.3676	0.96861	1.23562	1.14351	1.13366
L-asparagine	1.72941	0.874516	0.973096	1.04704	1.26057	1.23744	0.783385	1.17902	0.801265	0.896492	0.975081	1.26193	0.827296	0.962098	1.02492	1.33172	0.968572	1.42079	0.959386	1.18957	1.12094	0.8387	0.707182	0.730274	0.67564	0.804167	0.79552	0.677266	0.586814	0.811324	0.594487	0.667541	0.655149	0.882249	0.92857	1.25455	0.967326	0.924958	0.90204	1.00549	0.732697	0.327012	0.67285	0.702328	0.617571	0.75677	0.666827	0.634419	0.460054
L-aspartate	1.424	1.01797	1.16015	1.40476	1.11943	1.27099	0.982025	0.935595	0.947	1.31365	0.873746	0.950213	0.912646	0.883217	0.683698	2.33696	0.816441	0.685696	1.19786	1.21735	0.929546	0.72156	0.765944	1.24965	1.12907	0.889451	0.77606	0.959356	0.555008	1.33052	0.617796	0.580832	0.417053	0.811175	0.44549	1.65045	0.49823	0.476575	0.64203	0.861376	0.584268	0.402847	0.497682	0.963551	0.685015	0.754742	0.537858	0.576672	0.428238
L-glutamate	0.739166	0.995873	1.43924	0.733861	0.932887	1.00413	1.15145	1.08448	1.06747	0.897161	1.19308	0.977042	1.10161	0.787712	1.12761	0.670091	1.01394	0.872987	0.914163	1.04169	0.811441	0.886424	1.07659	0.568904	1.04808	0.960361	1.21239	1.45094	0.844149	0.98187	1.27683	0.733356	0.774504	1.05707	0.803669	0.586499	1.08512	0.963066	0.971024	0.92594	0.490934	0.625668	1.18299	0.555887	1.05588	1.09069	1.02957	0.949177	0.832552
L-glutamine	1.1723	0.844928	1.14777	0.792178	0.89882	1.10609	1.0389	0.976292	0.79057	1.16376	0.945873	1.23805	1.33077	0.825896	1.12921	0.820178	0.821815	1.09256	1.02371	0.806783	0.733163	0.345623	0.553889	0.425977	0.591548	0.599526	0.704403	0.729863	0.37799	0.800853	0.716313	0.71603	0.661608	0.573292	0.501568	0.70711	0.507419	0.673483	0.57205	0.567797	0.37559	0.185971	0.514035	0.355965	0.44416	0.517205	0.494383	0.362231	0.269295
glycine	1.1393	0.690583	0.925506	0.860849	1.79936	1.07422	0.878298	1.21571	1.20783	1.02851	0.921748	1.13505	1.04001	0.84256	0.97149	0.832409	1.03438	0.889047	1.07987	0.819155	1.37222	0.971309	0.883031	1.01115	1.44104	1.07485	1.29674	1.24703	0.932992	1.54685	1.19875	0.943262	0.864446	1.03051	1.2732	1.26959	1.023	0.917706	1.14667	0.864282	1.15397	1.16796	1.48531	1.05929	1.75147	1.08588	1.22742	1.18426	1.05405
L-histidine	0.628914	0.74953	0.73009	1.03146	1.31685	1.00918	1.00437	0.904628	0.721193	0.88444	0.99481	1.08571	1.21972	0.937072	1.17952	0.991954	0.995629	1.38701	1.12421	1.07881	0.534557	0.76957	0.63292	0.529609	0.740983	0.668575	0.688053	0.686455	0.547803	0.791423	0.602691	0.756017	0.683367	0.54732	1.39475	0.789643	0.837398	0.834785	0.998945	0.8277	0.692509	0.378016	0.667822	0.571405	0.853511	0.867784	0.778891	0.527333	0.671101
L-leucine	0.653544	1.00339	1.01756	0.420565	1.30385	1.05205	0.453898	0.650573	0.715305	0.73227	1.18398	1.3777	0.996606	0.551654	1.12808	1.25865	0.968736	1.6006	0.94204	1.01736	0.587092	1.07721	1.07464	0.459756	0.972911	0.826549	0.736818	0.784871	0.971076	0.760104	1.164	1.2684	1.07254	0.626001	1.31669	1.55843	0.924302	1.43226	1.13375	1.17477	0.693908	0.43087	1.11953	0.653838	1.25078	0.994134	0.689657	0.731775	0.943487
L-lysine	0.816856	1.29976	1.103	1.32814	1.07141	0.854531	1.06587	0.741154	0.777067	0.794447	1.06492	1.02487	1.25341	1.02388	0.727799	0.922614	0.976123	0.927624	0.82773	1.07834	1.11414	1.63577	0.715573	1.26338	0.944475	0.769622	1.03307	0.801935	0.734941	1.19607	0.767149	0.843741	0.635728	0.873221	0.927082	0.831649	1.22623	0.765069	1.17182	1.25564	1.1911	0.943725	0.9773	0.911002	1.14869	1.03862	1.01789	0.891071	0.97867
L-methionine	1.0993	0.790273	0.739644	0.636329	1.70074	1.02768	0.664395	0.972323	0.803448	1.092	0.954443	1.36534	1.24214	0.721626	0.951946	0.888895	1.09707	1.20347	1.60604	1.10991	0.259728	0.13475	0.191777	0.225863	0.641913	0.236897	0.324174	0.55076	0.378028	0.512179	0.279031	0.277287	0.586766	0.192318	0.632063	0.355187	0.456574	0.30067	0.91519	0.558326	0.363469	0.152613	0.225348	0.191224	0.641847	0.288693	0.17893	0.260371	0.194915
L-phenylalanine	1.2511	0.843665	0.986147	0.806797	2.38682	1.0031	0.807351	0.759312	0.770764	0.624876	1.27479	1.2545	1.06161	0.683849	0.921135	1.2155	0.996904	1.43769	1.12334	1.2532	1.14537	0.692672	0.720989	0.731742	2.32703	1.04606	0.860191	0.872132	1.08616	0.982994	0.905177	1.27831	0.779704	0.727618	0.960343	0.972628	0.900706	1.21729	1.50004	1.06007	1.32255	0.641019	0.988865	0.845629	2.12502	1.0246	0.793931	0.838627	0.933515
L-proline	1.62547	0.832038	0.834953	1.10411	2.00881	0.885598	0.684864	0.958851	0.568424	1.08353	1.04115	1.22708	1.07153	0.86925	0.847392	0.741898	1.17472	1.49557	1.49314	0.699007	0.979869	0.677011	0.728032	0.761818	1.61087	0.562454	0.660955	0.731095	0.642654	1.09701	0.72503	0.954383	0.814533	0.730581	0.670326	0.679293	0.872087	1.02249	1.20654	0.763915	0.974573	0.3275	0.78033	0.927642	1.79779	0.580764	0.613171	0.855147	0.57691
L-serine	1.92779	0.822251	1.33785	0.973284	1.82049	1.16858	0.782924	0.987451	1.18683	0.921688	1.04477	1.14393	0.997232	0.815101	1.00277	0.713641	1.10677	0.921243	1.26038	0.916796	1.41896	0.834483	0.705261	0.895868	1.16335	1.08796	0.965512	1.12814	0.800492	1.24238	1.27185	0.7745	0.659695	0.865895	1.07817	0.73106	1.11685	0.803164	1.00243	0.79359	1.02869	0.654164	1.1262	0.820036	1.40207	0.966758	0.910548	0.86936	0.93709
L-threonine	1.55887	0.822763	1.06042	0.803574	1.95341	1.01224	1.049	0.855838	0.991217	1.00878	0.83178	1.21604	1.22436	0.721825	0.954916	0.848723	0.884031	1.37287	1.41635	0.925636	1.66573	0.773351	0.730267	0.748124	1.69136	0.928601	1.07078	1.07536	0.793471	1.20368	0.920912	0.946455	0.800121	0.668795	0.942348	1.11819	0.963081	1.2741	1.02964	1.00583	1.1898	0.534945	1.00453	0.858927	1.833	1.145	0.989582	0.83641	0.87838
L-tryptophan	0.837139	0.969329	0.81777	0.87709	1.32493	0.92117	0.958749	0.987439	0.872555	0.799038	1.52185	1.2028	1.01256	0.806769	1.18308	1.33115	1.09303	1.56229	1.37808	1.42469	1.11995	1.13627	0.798962	0.741533	1.17684	1.24739	1.11247	0.919038	1.26006	1.10339	0.818776	1.40106	0.945255	1.20081	1.27798	1.14008	1.02749	1.1738	1.34304	1.28014	0.901715	0.716844	0.945491	0.963252	1.54771	1.28212	1.31414	1.23096	1.10422
L-tyrosine	1.82473	0.6757	0.899279	0.501942	1.68691	1.04334	0.475047	0.984633	0.889132	0.962746	1.00473	1.15456	0.995268	0.577749	1.31504	1.15899	0.944316	1.27038	1.3441	1.24733	1.58386	0.610136	1.06609	0.493834	1.32756	0.800275	0.604829	1.14223	1.07252	1.02815	0.996399	1.13149	1.0397	0.666468	1.70362	1.22361	0.967054	1.18958	1.47273	1.32632	1.67922	0.57425	1.0186	0.611309	1.60432	0.975985	0.84357	0.965096	0.888975
L-valine	0.97625	0.934573	0.946356	1.04088	1.18193	1.07476	1.15176	1.14036	1.00476	1.1332	0.963119	0.812968	1.06984	0.974234	0.853993	0.995242	0.930559	1.15748	0.906252	1.09526	1.03669	0.989039	0.844837	0.873767	1.03972	1.00132	1.02767	1.34481	0.927154	1.29205	0.908049	0.834676	0.898638	0.864609	0.831925	0.893837	0.99759	0.9527	0.897912	1.06746	0.956609	0.656776	0.971858	1.11252	1.13186	1.16393	0.941524	1.17613	1.02822
ATP	1.39077	1.04929	0.921342	1.1351	1.40215	1.17118	0.950713	1.8157	0.823258	1.44399	1.36432	0.81312	0.862857	0.315869	1.93248	0.772657	1.17575	0.290098	0.517255	0.7637	0.303057	0.164812	0.18603	0.288119	0.151426	0.184814	0.148534	0.243857	0.477786	0.410198	0.293614	0.240377	0.0672557	0.156032	0.240848	0.390224	0.165449	0.11314	0.0960023	0.227003	0.00205738	0.0777953	0.148779	0.209429	0.146506	0.335898	0.248722	0.479333	0.385167
ADP	1.38189	1.02729	0.981189	0.940705	1.0815	0.959714	0.766707	1.19944	0.926988	1.01881	1.12267	0.911366	1.02453	0.537143	1.59324	0.805837	1.26932	0.377229	0.837171	1.06938	0.465579	0.293476	0.47537	0.482805	0.445965	0.427722	0.531976	0.474749	0.901962	0.799079	0.588885	0.412881	0.285826	0.321149	0.637637	0.951125	0.570013	0.286072	0.272019	0.49089	0.0858196	0.161347	0.40742	0.371202	0.349249	0.487799	0.47186	0.695897	0.511235
AMP	1.05857	0.77977	0.788861	0.834407	1.1135	0.831047	0.820291	1.02252	1.03404	0.977483	0.805309	1.18497	1.06003	1.05087	0.840604	0.868896	0.940824	1.21046	1.03901	1.22056	1.43386	1.63346	1.59068	1.77418	1.70788	1.67724	1.54966	2.38284	1.37633	2.14179	1.47641	1.45105	1.91504	1.29919	2.2891	1.08825	1.9571	1.30976	1.71452	1.9166	2.90887	1.5967	1.75821	1.48012	1.50995	1.56151	1.12767	1.43193	1.19432
Adenosine	0.540996	0.810893	1.07126	1.44463	1.08237	1.8132	4.95728	0.656484	0.530538	0.98343	1.07502	1.01657	2.08565	1.24791	0.498156	0.724377	0.492634	1.56684	0.701806	0.877642	1.2368	1.39756	1.06066	1.45595	4.63662	0.936016	1.10524	1.28002	0.820576	1.10486	0.909399	1.02077	1.44742	1.07163	1.01697	0.936912	0.829561	1.16261	1.65055	1.51524	0.801781	0.375055	0.617015	0.462064	3.36018	0.698349	1.35146	0.938375	0.461229
Adenine	1.48682	1.38234	1.0472	1.29129	1.33835	1.31364	1.06528	1.25952	0.888381	1.3538	0.886947	0.905265	1.03046	0.954039	0.772326	0.969537	0.962458	0.91371	0.904677	0.673731	1.00208	1.11703	0.978015	1.30832	1.09193	0.770799	1.18267	0.962089	0.974497	1.43481	0.647493	0.587532	0.806125	0.901233	0.756426	0.903739	0.750337	0.695669	1.10342	0.834803	1.0345	0.76072	0.822149	1.34728	1.19002	0.947122	0.997543	1.02764	0.788858
GMP	0.698079	0.944612	1.19097	1.09923	0.517532	0.705008	0.532115	0.95423	0.954849	0.573164	1.15314	1.07332	0.769525	1.10636	1.15769	0.894668	1.2398	1.51819	1.04515	2.54219	0.726184	0.621023	0.816778	0.824126	0.65865	0.56956	1.23795	1.68086	0.781432	0.484442	1.46014	0.497797	1.16996	1.18821	2.88448	0.760838	1.25271	0.966169	0.851364	1.64621	0.864134	0.442766	0.99761	0.419722	0.718389	0.710578	0.502899	0.73468	0.255601
Guanosine	1.0496	2.6419	1.68238	0.479386	0	0	0	3.15302	7.03726	0	0	1.3535	4.09985	0	0.904448	0.928041	3.86231	3.09319	0.950399	3.2207	12.325	17.8599	18.6893	9.65205	10.4983	18.168	16.1144	22.636	12.662	18.883	23.6785	13.4206	25.2099	18.9729	20.1462	4.82954	29.6065	13.7281	16.72	31.1134	14.9338	20.6536	25.1822	19.5348	20.397	31.0729	40.6259	38.7273	46.9892
Guanine	0.792763	0.654335	0.601863	2.5391	1.74142	4.58069	0.915512	1.46879	1.46386	0.991181	0.557709	2.72998	1.00882	0.520179	0.346404	0.754492	1.03285	3.4076	0.847005	4.15244	2.07668	2.0963	2.37386	4.01893	2.53336	2.84115	2.28444	2.30243	2.84483	2.51357	1.83531	2.98437	2.51225	1.7171	1.79282	1.92306	2.17363	3.4027	2.54408	4.96479	2.69338	2.23381	2.23681	5.62498	2.19987	3.85891	2.69037	3.16175	3.21946
Cytidine	0.24754	1.70878	1.52033	1.84958	1.35189	0.52213	1.98746	1.06019	0.939811	0.714365	1.48872	0.906021	1.82523	0.635573	0.686166	0.438802	0.496182	2.67098	1.49993	0.894613	1.52201	2.82055	1.16732	2.72524	1.54333	1.10052	1.14143	1.443	0.603578	2.21945	0.69175	1.88463	1.00729	1.47112	0.907106	0.463386	0.823965	1.2734	1.18711	0.997223	1.02329	1.11545	1.86048	2.37806	2.60194	1.72157	1.32048	1.13955	0.482748
Cytosine	0.960999	1.09232	0.708832	2.20234	1.19054	3.38842	5.91577	0.45581	0.42029	1.13718	0.974178	1.02582	1.37803	1.65416	0.239213	0.549024	0.933851	0.541899	0.475782	1.42081	0.371039	0.588622	0.581349	1.35432	3.42421	1.08944	1.71577	0.620394	0.508402	0.220396	1.31913	1.72687	0.40514	0.460107	0.845797	0.845017	1.05288	0	1.97159	1.99029	0	1.2611	0.950972	0.906234	2.3534	2.10978	1.5999	1.05855	0.44501
UDP	0.713126	1.18175	1.13161	1.20928	1.09232	0.922354	1.14708	0.432722	0.559793	0.361211	1.61775	1.17146	0.890799	0.931519	0.707425	0.907621	0.524335	1.37943	1.35266	1.06848	1.09009	0.750471	0.553671	1.16772	1.21474	0.719264	1.73234	0.974296	2.08	1.39982	0.685927	1.27912	0.546053	1.27112	0.909105	2.12042	1.16182	1.77572	1.14155	1.29727	0.943032	0.798338	1.15488	1.03878	1.30693	0.895137	1.26436	1.30436	0.890152
UMP	0.104423	0.584888	0.725497	1.72222	1.99302	2.43209	0.403784	0.409178	1.35312	1.19737	1.01218	1.16931	1.70946	1.0212	0.987816	0.471603	0.478323	0.604162	0.500933	3.06836	0.19409	1.03133	1.48855	0.952173	0.958767	4.01461	1.12475	0.687447	0.596533	1.65072	1.44936	1.32911	0.849617	1.34007	2.88805	0.645414	0.901331	0.774905	1.03248	6.07386	0.264275	0.859184	1.37972	0.581428	2.08758	1.85648	0.543409	0.218224	0.59626
Uracil	1.62028	1.09206	1.3437	1.07653	1.01759	1.41018	0.895582	0.652092	0.954251	0.911996	1.23436	0.88533	0.975691	1.78509	1.0871	0.609731	0.872837	0.982408	0.742134	1.75562	4.08651	5.43516	8.13228	2.37487	3.08392	5.40281	4.6199	3.59907	4.79107	3.99027	6.26822	4.11541	3.87626	5.51571	4.87557	1.21957	2.83021	3.65634	1.52413	6.32721	3.76344	5.83513	8.04295	3.50675	4.34113	6.49691	4.60099	4.31583	7.27935
IDP	1.37668	0.988897	0.928696	1.23341	1.0111	1.36957	0.837132	1.06214	0.838211	0.88319	1.20442	1.40257	0.966611	0.828619	1.04001	0.935477	1.01873	0.971061	1.07482	0.892539	0.755921	0.716399	0.844763	0.566613	0.972317	0.978818	1.003	0.895963	1.61461	0.981947	1.05463	0.848289	0.668918	0.724634	1.17414	1.44009	1.03324	0.883263	0.688275	0.974075	0.656032	0.965818	0.837037	0.548926	1.01478	0.896665	0.624953	0.719661	0.714995
IMP	0.943614	0.516094	1.17162	1.10135	0.948524	0.821104	1.00219	0.918712	1.92944	2.31645	1.26267	1.45934	0.997809	0.375607	1.35395	0.540183	1.82922	0.587798	0.447257	2.16865	0.185147	0.118738	0.197364	0.168419	0.115508	0.266206	0.158957	0.234616	0.323585	0.146378	0.406843	0.362789	0.340741	0.142685	0.47541	0.118442	0.288204	0.103987	0.143671	0.925745	0.413846	0.144958	0.415452	0.265178	0.267623	0.492624	0.238586	0.325883	0.462042
Inosine	0.81064	0.971595	0.912635	0.806247	0.881406	1.11597	0.637617	1.825	0.609479	0.736273	0.798357	1.08152	1.65771	1.02841	1.27863	1.08818	1.31589	1.54182	1.6566	0.675849	1.12852	1.43345	1.22082	1.21198	1.24286	1.50088	1.40361	1.97577	1.88782	1.35699	0.773319	1.38398	1.56126	1.81693	1.20619	1.53699	1.67659	2.29526	1.82812	1.74805	0.936572	0.545335	1.09114	1.35451	1.26554	1.01862	0.920556	1.49037	0.898196
Hypoxanthine	0.518482	0.784398	0.851144	1.09128	1.02667	0.603225	0.764208	0.722409	1.36953	1.15146	0.694611	1.04937	1.20883	0.63535	1.01722	0.982779	1.03389	1.71755	1.26603	0.876856	4.76514	7.36994	4.44128	2.62334	3.30432	3.7822	4.44366	3.99	6.0396	3.51622	3.68728	4.10998	4.20681	3.54084	4.09443	3.24127	4.76675	3.93746	4.40583	3.28188	9.07604	9.89913	7.37181	8.42702	7.65065	6.92311	7.97426	7.56715	12.195
Xanthine	0.552399	0.951179	0.77003	0.486941	0.603716	1.41369	1.04882	0.874264	0.718912	0.556851	1.21505	0.611096	1.64047	1.363	1.74384	1.68805	1.24247	1.12742	1.68493	0.384435	1.19257	0.742317	1.74961	0.802199	0.731307	4.51886	1.374	1.31431	1.35545	0.827853	3.73839	1.25934	2.59416	1.25515	2.94621	1.56872	1.24079	1.41147	1.91795	1.07955	2.31236	0.936557	2.14421	1.86154	1.27621	7.43283	2.07757	1.62664	1.631
Allantoate	0.967739	0.97545	1.09118	1.09599	0.867991	1.30004	0.919896	0.919258	0.837522	0.864151	1.03809	1.02455	1.34432	1.5468	0.597172	0.766962	1.58649	1.5899	1.77809	0.648495	0.996727	1.44793	1.5513	1.28966	0.870107	1.26852	1.66502	0.897012	1.05881	1.6835	1.18171	1.37139	1.55768	1.45959	0.856691	1.63122	1.15676	1.58174	1.60124	0.94812	1.25918	1.0655	1.4267	2.25516	1.61763	1.39119	1.66464	1.03007	1.27821
(S)(+)-Allantoin	0.672345	1.0022	0.79395	0.555304	0.985539	0.700976	0.939843	0.747486	0.854395	0.972907	1.15514	1.01744	1.22972	1.10014	1.32774	0.997804	1.53227	1.10537	1.26153	1.17282	0.457852	1.2007	0.699949	0.497927	0.816054	0.663025	0.865027	0.657347	0.695304	0.684676	0.6477	0.906919	0.649345	0.665132	1.10515	0.964799	0.769103	0.88651	1.00697	1.16736	0.482444	0.747408	0.66498	0.489581	0.578897	0.533543	0.749416	0.609075	0.777008
5-Hydroxyisourate	1.01324	0.594233	0.975634	0.78883	0.995524	1.2248	0.530141	1.05466	0.836983	1.07103	0.626831	1.1255	1.02153	1.00448	1.1777	0.831556	0.967973	1.21403	0.741137	1.02244	0.217356	0.289712	0.41068	0.365628	0.342229	0.607402	0.368591	0.48703	0.291227	0.645883	0.491382	0.507402	0.577592	0.442822	0.452678	0.394858	0.44625	0.495951	0.502937	0.561143	0.292685	0.113835	0.379431	0.19285	0.303037	0.307186	0.285047	0.286116	0.172465
Urate	1.42696	0.914195	0.958423	1.06675	1.04877	0.908009	1.07193	0.612379	0.839364	0.829794	1.0366	1.85674	2.17679	0.684403	1.88775	1.33336	0.963404	0.44984	1.73637	0.490976	1.31603	0.844068	0.97269	1.34855	1.27153	0.538777	1.07066	1.19434	1.2247	0.484929	1.81612	1.89696	1.81387	3.15212	1.47214	2.14622	1.91636	0.676139	1.94084	1.03764	7.08578	4.14081	6.78847	1.99977	4.82037	4.78548	3.80051	4.70192	4.74527
3',5'-Cyclic AMP	1.60858	0.734377	0.255627	0.759424	1.43864	1.00964	0.765159	1.92684	1.1155	1.48273	0.686284	0.42871	1.60411	0.730843	1.05111	1.46329	0.562413	1.2782	0.990359	0.841611	0.783647	0.264348	0.456733	0.506247	0.945735	0.92184	1.01961	1.36322	0.675423	1.22168	0.450618	0.225558	1.13508	0.545266	1.04249	0.887009	0.344267	0.587057	1.04867	1.32007	0.708748	0.0758951	0.579485	0.292198	1.24365	0.983984	0.850403	1.32228	0.871331
5-6-Dihydrothymine	1.39699	0.940916	1.08544	0.757957	1.28909	0.941986	0.647763	1.32777	1.00244	0.749185	1.11543	0.831518	0.964428	1.03696	1.6086	0.622894	0.781382	1.41005	1.1153	0.997559	1.1891	0.940649	1.14684	0.71036	1.35785	0.961511	0.623948	1.35024	0.96728	0.787289	1.23135	0.863332	0.955281	0.859054	1.43763	0.688172	0.781782	1.38406	0.83263	1.04354	1.08	0.548242	1.28547	0.672988	1.57831	1.14697	0.59447	1.33095	1.21703
Pyridoxal	1.5299	0.8801	1.104	0.959193	1.05748	0.975806	0.709999	0.756147	0.91036	1.00126	1.53349	1.13087	0.998742	0.738054	1.09643	0.991457	1.19948	1.27449	0.951156	1.44821	0.900073	0.661935	0.93794	0.854265	1.03333	0.729867	0.736463	0.880897	1.03752	0.847658	1.06837	0.931131	0.724585	0.860029	1.08627	1.05872	0.978785	1.1021	0.90327	1.14356	0.649627	0.319586	0.724514	0.574417	0.698171	0.764825	0.682239	0.646526	0.659308
4-Pyridoxate	0.731351	1.19277	0.996646	0.961192	1.01579	1.00335	1.3091	0.672789	0.783041	0.662888	1.29121	1.16093	1.54982	0.850505	0.706122	0.977012	1.26341	1.19758	0.924755	1.19235	1.39205	0.731336	0.845614	0.766224	0.899712	0.808283	1.06607	0.429001	0.989906	0.713103	0.758943	1.00721	0.64422	0.896599	0.826085	0.866206	1.11154	0.963341	1.18136	1.11729	1.41759	0.621925	1.57934	0.791363	1.55092	0.677885	0.605923	1.06483	0.854338
Pyridoxamine 5'-phosphate	1.03704	0.9982	0.557622	0.765211	0.863841	0.854106	0.776707	1.32068	1.1858	1.02825	1.06746	0.867481	0.699984	0.847944	1.28722	0.934621	1.19603	1.00373	1.14355	1.0018	1.18081	1.40937	1.18191	0.882509	1.15405	1.37604	0.78393	0.991716	0.956325	0.915026	1.01727	0.717438	1.73643	1.23393	1.12542	0.831728	0.767134	0.962094	0.795525	0.889031	1.12679	0.92538	0.847019	1.05652	1.16177	1.47884	1.25769	1.34389	1.17251
Nicotinamide	1.0009	0.999097	1.04794	1.30731	0.87701	1.35115	0.858767	0.868792	0.949461	0.518212	0.962688	1.10745	1.232	0.759892	0.954989	0.917578	1.23215	1.46739	1.00691	1.11226	0.915316	1.03667	0.888249	1.18657	0.803602	1.14541	1.26265	1.00682	1.04443	0.687678	0.867287	0.856202	0.764839	1.00872	1.04021	0.753227	1.01075	1.34869	1.39485	1.10036	1.11925	0.753699	1.29684	1.32834	0.789006	0.965131	1.08023	0.98511	0.873831
UDP-glucose	1.09081	0.947867	1.38012	0.654585	0.780585	2.57945	1.12971	1.55903	0.99175	0.754849	1.4083	1.00825	0.891353	0.66064	1.3189	0.288888	1.08509	0.141165	0.816631	2.61557	0.146109	0.128782	0.591419	0.260712	0.295811	1.18942	0.692823	0.995529	0.600553	0.359718	0.716375	0.409059	0.463162	0.168169	0.762391	0.436658	0.650898	0.225844	0.133266	1.08105	0.213919	0.103484	0.355056	0.130897	0.143859	0.460325	0.366823	0.611523	0.358914
ADP-D-ribose	1.20068	1.16393	0.894721	1.32219	0.766159	1.02965	0.980766	0.863233	0.907678	0.40088	1.05325	0.83078	1.40163	0.74321	1.2484	0.752204	1.18442	0.757996	1.06026	1.01923	0.64999	0.505723	0.657773	0.69097	0.437034	0.620556	0.727391	0.347595	0.653583	0.236055	0.673812	0.397096	0.609476	0.497295	0.529109	0.516344	0.611756	0.522622	0.541192	0.520806	0.328919	0.277961	0.471278	0.518258	0.356518	0.490879	0.627511	0.430275	0.501851
NADP+	NA	NA	NA	NA	NA	NA	NA	NA	NA	NA	NA	NA	NA	NA	NA	NA	NA	NA	NA	NA	NA	NA	NA	NA	NA	NA	NA	NA	NA	NA	NA	NA	NA	NA	NA	NA	NA	NA	NA	NA	NA	NA	NA	NA	NA	NA	NA	NA	NA
NAD+	NA	NA	NA	NA	NA	NA	NA	NA	NA	NA	NA	NA	NA	NA	NA	NA	NA	NA	NA	NA	NA	NA	NA	NA	NA	NA	NA	NA	NA	NA	NA	NA	NA	NA	NA	NA	NA	NA	NA	NA	NA	NA	NA	NA	NA	NA	NA	NA	NA
Phosphate	1.41273	1.08031	0.999237	1.20067	1.11912	0.943072	1.14509	1.00076	1.02233	0.921816	0.842455	0.953473	1.05023	0.822225	0.831039	0.91216	1.18142	0.834158	1.02836	0.906504	2.08677	2.17536	1.75321	2.31615	2.34615	2.1898	2.16534	2.30086	2.24579	2.3589	1.63864	1.83565	1.7592	1.80666	1.86836	2.16595	2.02711	1.6487	2.27953	1.89052	2.16871	1.93658	2.11549	2.20408	2.51358	2.14591	2.23954	2.11849	2.04878
Diphosphate	1.50857	1.14092	1.06572	1.22828	1.09867	0.911475	1.17021	1.06102	1.04293	0.834574	0.587754	0.840825	0.957065	0.568633	0.720027	0.700765	1.18253	0.668117	1.11732	0.683866	4.10083	3.94772	3.35179	4.46274	4.75411	4.19273	4.94146	4.70917	4.3741	4.95032	3.05715	2.95548	3.00247	3.63357	3.38444	4.19988	4.01985	3.58998	3.93579	3.55278	5.08423	4.10197	4.93284	5.02626	4.89428	4.27569	4.49009	5.02663	4.1853
D-Glucose	1.1424	1.26547	1.09044	1.21061	1.15201	1.16284	1.29625	0.99872	0.893312	1.00128	1.07504	0.972367	0.939821	1.1336	0.849887	0.804055	0.959482	0.859656	0.993215	0.937845	0.970625	1.02283	1.03084	1.16534	0.985113	1.18799	1.17654	1.3359	1.11697	1.11709	0.868566	0.957036	0.973406	1.09197	0.877565	0.874959	1.02784	0.967354	1.00905	1.20236	1.01147	0.843467	1.13744	1.00935	1.0004	1.02249	1.08066	1.0237	1.05557
D-Fructose 1-6-bisphosphate	1.46479	0.989557	1.25962	0.815025	1.00007	0.837346	0.897884	0.999928	1.30868	0.84949	1.27639	1.10879	1.26172	0.478642	1.65369	0.592356	1.55377	0.438775	0.694716	1.92953	0.551524	0.342718	0.448868	0.598935	0.927489	0.791624	0.728857	1.47664	1.38049	1.11671	0.953885	0.886378	0.792596	0.318444	1.57407	1.11972	1.38373	0.37478	0.427613	1.82055	0.625719	0.24065	0.564373	0.222679	0.538639	0.256199	0.145646	0.232303	0.238283
D-Glyceraldehyde 3-phosphate-Glycerone phosphate	1.04093	0.988951	1.25648	0.976696	0.985868	0.639653	0.66986	0.784344	1.44257	1.24068	1.01105	1.07792	1.21115	0.775946	1.5452	0.879282	1.02812	0.750092	0.756944	2.65225	0.699787	0.663801	0.721972	0.807297	0.852414	0.927131	0.98658	1.2689	0.775767	1.34617	1.47175	0.937183	1.18766	0.232159	2.29576	0.66852	0.888732	0.270605	0.803813	2.16949	1.58891	0.554887	1.25657	0.501556	0.752369	0.448148	0.311577	0.383695	0.432823
2-3-Bisphosphoglycerate	1.35585	1.00943	0.990568	0.820702	1.32912	1.07731	1.06966	1.41207	0.819074	0.775688	1.2532	0.850836	0.935065	0.323609	1.7855	0.624194	1.20326	0.220603	0.527155	1.49777	0.00952496	0.0197729	0.0072061	0.00985607	0.12895	0.0366972	0.0172367	0.0466145	0.0554232	0.0894054	0.00575733	0.0357362	0.00736318	0.00890188	0.0794315	0.184743	0.0640309	0.0104149	0.00739773	0.0761627	0.011215	0.000797653	0.00812065	0.00741873	0.00820131	0.00563755	0.00348338	0.00226283	0.0108604
2-3-Phospho-D-glycerate	1.43141	1.02704	1.0198	0.899164	1.47908	0.980196	0.822704	1.3709	0.77438	0.738477	1.43988	1.10063	0.847615	0.336409	1.60098	0.700296	1.29495	0.401849	0.694652	1.44316	0.197154	0.152921	0.172777	0.129473	0.365077	0.159379	0.245368	0.257923	0.283223	0.291269	0.15982	0.256745	0.218133	0.18163	0.276298	0.506281	0.327072	0.23551	0.167354	0.280466	0.115099	0.0818524	0.0745112	0.108749	0.121023	0.119574	0.0987812	0.124729	0.107115
Phosphoenolpyruvate	1.28234	0.977027	1.02297	0.768965	1.36557	1.05919	1.18864	1.28767	0.642921	0.792286	1.14569	0.851121	0.866331	0.378831	1.39422	0.821582	1.03222	0.330176	0.629318	1.17064	0.207874	0.12482	0.106839	0.224545	0.268484	0.0812594	0.21269	0.173244	0.112139	0.331772	0.221577	0.268496	0.251534	0.157532	0.294491	0.34284	0.161116	0.0648042	0.147162	0.160382	0.436316	0.180597	0.352286	0.279358	0.199643	0.153926	0.308663	0.304474	0.403303
Pyruvate	1.10512	0.728107	0.942439	0.78245	1.03583	0.826566	0.706163	1.03761	0.910123	0.688528	0.951838	1.15985	1.4279	0.964171	1.16816	1.11363	1.42274	1.69181	1.75219	0.941583	1.33916	1.54905	1.02694	1.17144	1.45806	1.50625	1.6123	1.48577	1.44119	1.32166	0.81353	1.01429	1.78018	1.22921	1.17589	1.76792	1.56856	1.50166	1.60168	1.38703	0.735762	0.696174	0.687255	0.655906	0.785509	0.744718	0.625914	0.79258	0.7113
Lactate	0.99052	0.827572	0.94656	0.65541	1.39781	0.999698	0.672584	0.898116	0.961794	0.584682	1.0003	2.76714	2.79699	1.885	1.54134	2.1414	3.75672	5.86582	4.27988	0.947906	3.21272	2.26946	2.79218	2.33889	3.94114	2.98759	2.57926	2.37121	3.10477	2.23374	3.08735	4.83854	4.64616	3.43359	4.06648	4.01908	5.27578	7.51142	5.39571	3.16372	4.77894	2.17365	4.42495	4.54101	4.85816	4.91466	4.10399	5.30287	5.44438
Maltose-Sucrose	0.9328	1.0738	1.18643	4.87275	1.24063	1.92672	1.64476	1.78561	0.823872	0.497252	1.14255	1.47047	0.86187	0.720499	0.457242	0.511429	0.791909	0.727654	1.0672	0.916908	0.792985	1.28106	1.22941	0.913201	0.975576	1.49784	0.852481	1.23714	1.77826	1.36199	1.05976	0.894576	0.862904	1.36087	1.10628	0.307448	0.598538	1.74119	1.19182	1.32638	0.905548	0.711639	0.544316	1.49771	1.22376	0.922017	0.972962	1.04057	0.766907
Mannitol-Sorbitol	1.00623	0.744706	1.00261	1.156	1.70197	1.15401	1.26142	1.14863	0.997394	1.57401	0.814932	1.03448	0.824628	1.21837	0.675359	0.602977	0.537982	0.596594	0.691382	0.75361	2.78574	1.6571	1.83546	2.47724	3.60313	2.7719	2.91677	2.94616	1.96156	5.04883	1.55235	2.75115	1.5026	2.76574	1.76394	1.76891	1.44953	1.53626	2.09469	2.26515	3.91971	1.19461	3.24125	3.60941	4.25274	3.77032	3.73409	3.61201	3.19909
D-Ribose	1.07938	1.27898	1.10991	1.23179	1.03066	1.09533	1.24023	0.94236	0.830114	0.992011	1.05466	0.926491	0.860723	1.12633	0.846976	0.781952	0.920773	0.914717	1.00799	0.843689	1.00387	1.03691	1.06549	1.20503	1.04077	1.15739	1.29728	1.32434	1.10426	1.18073	0.872582	0.940145	0.987168	1.21659	0.817149	0.964823	1.14479	0.977095	1.1268	1.1383	1.0964	0.869762	1.19546	1.08948	1.08459	1.01316	1.02157	1.23511	1.06178
D-Arabitol-Xylitol-Ribitol	0.910669	0.891146	1.20179	1.02452	0.780626	1.1102	1.02306	1.15746	0.821063	0.996476	1.17288	0.748078	0.960419	0.760318	1.11603	0.785263	1.20108	1.0181	0.915526	1.00352	0.763385	0.963295	0.723511	0.909959	0.621197	0.901086	0.81383	0.74654	0.497106	1.75377	0.611974	0.639382	0.708547	0.610079	0.803539	0.920224	0.614144	0.791304	0.939105	0.701601	0.773631	0.610111	0.714241	0.647988	0.523227	0.729119	0.694618	0.686656	0.625408
Citrate	1.04193	1.03389	0.914367	0.854174	1.01874	0.948016	0.856298	1.00367	0.904499	0.7321	1.05676	0.996332	1.06519	0.710299	1.16007	0.80055	1.15422	0.623413	1.01731	1.03494	0.655518	0.681198	0.731388	0.580284	0.881793	0.71443	0.826326	0.719797	1.52475	0.740465	0.89069	0.680477	0.662687	0.642356	0.755716	1.5697	0.93589	0.764915	0.592635	0.810534	0.602093	0.40647	0.711807	0.55974	0.727631	0.630548	0.654066	0.688845	0.634015
2-Oxoglutarate	0.884588	1.07731	1.28109	0.680602	1.13147	0.934014	0.923401	1.24876	1.18724	0.80001	1.151	1.03699	1.01371	0.959393	1.23785	0.615308	1.27489	0.819564	0.811807	0.986285	0.785618	1.04676	1.0452	0.756386	0.936498	1.07722	1.12179	1.2293	0.989326	0.728747	1.23106	1.12435	1.23083	1.40709	1.44064	0.501674	1.60632	1.15689	1.14245	1.15677	0.885556	0.823644	1.42375	0.666366	0.819745	1.13542	1.18822	1.06288	1.26583
Succinate	0.803737	0.760276	0.987661	0.686697	1.03757	0.798245	0.71652	1.23982	1.13037	0.956083	0.948915	1.02247	1.18081	1.01234	0.862565	1.02057	1.09157	1.28903	1.13385	0.817425	0.9054	0.746638	1.34747	0.683528	0.92372	0.98671	0.885966	1.14423	1.30712	1.03792	1.19873	1.09295	1.13267	1.15816	1.01624	0.97787	1.11964	1.39807	1.26959	0.893363	1.05477	0.696578	1.53194	0.745783	1.03791	1.0167	0.988157	1.38154	1.40492
Fumarate	1.43041	1.00763	0.891228	0.992369	0.913224	1.14771	1.18176	1.30912	1.36637	1.55172	0.788861	0.732977	0.891601	1.3814	1.17791	0.838641	1.20491	0.652605	0.881008	0.858348	0.816832	0.840097	1.23876	0.921435	1.12191	1.1122	0.850989	0.831764	0.651398	0.853851	1.03509	0.840888	1.52634	0.890817	1.06576	0.800224	0.862586	0.802034	0.654492	0.701305	0.808102	0.823721	0.961096	0.87546	0.878226	1.3037	0.806664	0.907706	0.942271
Malate	0.846531	0.901597	0.962061	0.742072	1.36989	1.01456	0.525265	0.932246	0.901403	0.723966	0.995172	1.61619	1.38098	1.15708	1.00483	1.03966	1.59511	1.29193	1.3281	0.848815	1.18267	0.777552	1.28604	1.13261	1.31437	1.3501	1.09246	1.33531	1.25622	1.23592	1.72424	2.4172	1.31522	1.64	1.62924	0.940875	1.9398	1.75322	1.83809	1.51924	2.25824	0.794636	2.88738	2.14029	2.59434	2.42623	2.29888	3.18029	2.83622
2-Hydroxyglutarate	1.14628	1.07974	1.02089	0.993945	0.907426	0.88165	1.05082	0.958098	0.946271	0.791182	1.16919	0.943824	1.09362	1.00605	1.20049	0.915418	1.35352	0.944956	1.0237	0.86081	0.710346	1.06635	1.02065	0.887683	1.00951	0.893216	1.02065	0.916152	1.16465	0.830254	1.2388	0.928264	0.860279	1.12361	0.925321	1.27265	1.10153	1.09582	0.974142	0.959417	0.831384	0.7653	1.59959	0.820968	1.04118	1.06017	0.888306	1.10643	1.23864
Itaconate	1.03046	1.14561	0.926635	0.948739	1.20316	1.02506	0.910091	1.04823	1.12736	0.827227	0.870243	1.14157	0.889453	0.974942	1.0648	0.760542	1.178	0.663996	0.830075	1.13983	0.531835	0.519414	0.608728	0.490347	0.639867	0.701782	0.592656	0.584697	0.810887	0.458043	0.647847	0.884868	0.65059	0.563071	0.687236	0.53002	0.666857	0.631374	0.469188	0.641533	0.556465	0.336056	0.692883	0.49771	0.40855	0.655582	0.560703	0.474568	0.563097
D-Glucono-1-5-lactone 6-phosphate	0.888081	0.993333	0.768884	0.797321	1.21319	1.36573	0.822869	1.02596	0.824132	1.31784	0.964364	1.02155	1.00667	1.2309	1.02567	1.52859	1.15077	0.776034	0.73722	0.105618	2.56456	2.02987	2.07032	1.77126	1.85066	2.13106	1.10756	1.81155	1.61632	1.51674	1.23311	1.67926	2.60564	3.79697	0.584652	1.52293	2.05687	2.42589	1.87711	0.4003	0.776332	2.72679	0.99722	3.32615	1.77834	2.95035	2.70787	2.95317	3.48985
6-Phospho-D-gluconate	1.04248	0.982212	1.00521	0.717637	1.27795	0.609987	0.994791	0.753209	0.780101	1.09676	1.41754	1.10939	1.00919	0.527569	1.57786	1.26509	1.56987	0.497307	0.818981	0.906477	0.408878	0.41864	0.454607	0.321273	0.546122	0.508547	0.504323	0.436898	0.651613	0.516671	0.556365	0.573042	0.509545	0.418372	0.635033	0.712455	0.633415	0.356358	0.314911	0.586067	0.319625	0.327899	0.510128	0.368477	0.429498	0.424944	0.432069	0.380569	0.523964
D-Erythrose 4-phosphate	0.916418	1.07591	0.991137	1.00886	1.16326	1.08032	0.759813	1.0176	1.32738	0.946939	0.813619	0.782123	1.13612	0.812303	1.15264	1.01985	1.11859	0.713187	0.912282	0.797492	2.55026	1.9138	2.41937	1.69432	2.33034	1.86404	2.52597	1.81003	2.70905	2.47311	2.02196	1.71708	2.11476	2.16262	1.89655	2.44024	2.13403	2.05622	1.69931	1.35983	1.86566	2.20899	1.91762	1.79604	2.27534	1.94691	1.88349	2.09672	2.00417
Sedoheptulose 1-phosphate	1.2209	0.890959	0.612455	0.708989	1.60896	1.23918	0.579458	1.07502	0.813153	0.771494	0.477862	1.08197	1.56718	1.39526	0.72624	1.34539	0.957947	1.04205	1.35579	0.0767541	8.92249	5.79653	6.86292	4.5452	7.1579	5.23496	4.97835	5.57593	9.04983	6.69758	3.94895	5.68682	8.63139	10.1981	1.75786	8.16757	8.52721	9.93689	8.17539	1.9026	3.33151	6.50384	3.57095	6.09624	6.89097	5.73944	6.87555	5.23365	6.43554
alpha-D-Ribose 1-phosphate	0.701342	0.8229	1.09655	1.00358	0.980747	0.679416	1.77282	0.83437	1.15327	2.65072	0	0.996424	1.26871	0.825301	1.38925	1.47149	1.17215	0.830774	0.59125	1.20299	1.02826	1.12035	0.841616	1.0373	0.760005	0.987587	1.10092	1.19397	0.841686	1.08068	0.79042	0.946343	1.19361	0.729506	0.822349	0.801723	1.18901	0.722551	0.990909	0.71033	0.716709	0.644746	0.550541	0.873021	0.588478	0.753628	0.809734	0.82847	0.839838
5-Phospho-alpha-D-ribose 1-diphosphate	NA	NA	NA	NA	NA	NA	NA	NA	NA	NA	NA	NA	NA	NA	NA	NA	NA	NA	NA	NA	NA	NA	NA	NA	NA	NA	NA	NA	NA	NA	NA	NA	NA	NA	NA	NA	NA	NA	NA	NA	NA	NA	NA	NA	NA	NA	NA	NA	NA
Glutathione	1.80938	0.826812	5.13036	0.558596	0.61763	0.635589	1.01965	0.728233	0.714459	0.892717	5.15908	1.28949	1.04916	1.93291	1.64585	0.942838	1.21674	0.748941	1.40587	0.980346	0.651039	0.441492	2.99545	0.285833	0.380964	0.469169	0.3268	0.414812	0.351692	0.412289	3.67158	0.461736	0.467719	0.52024	0.64708	0.461215	0.470025	0.282253	0.289368	0.514522	0.225221	0.160854	1.55319	0.128933	0.127053	0.219858	0.147643	0.285723	0.190976
Glutathione disulfide	0.909561	1.0775	1.11808	0.945903	0.990136	0.947207	1.06506	1.13897	0.99211	1.16355	1.19094	0.796624	1.11015	1.00417	0.995828	1.16129	1.11489	0.739956	0.746493	0.894399	0.515367	0.651261	0.670737	0.61507	0.713076	0.696696	0.679679	0.883399	0.604277	0.834807	0.763289	0.633257	0.857863	0.738515	0.645967	0.461009	0.705379	0.635917	0.510301	0.739694	0.502394	0.416038	0.764764	0.548225	0.549963	0.580412	0.677011	0.740802	0.70228
5-Oxoproline	0.897469	0.918025	1.42505	0.976318	0.910914	0.950399	1.01664	0.945695	1.01554	0.959007	1.25173	1.14708	1.05362	0.973456	1.09676	0.984462	1.18256	1.22657	0.945826	1.19044	4.62635	6.22784	5.40802	4.36325	3.93435	5.13243	4.21635	4.14222	3.94527	4.3727	5.21499	4.98649	4.7053	4.7612	4.13704	2.72371	4.77019	3.58381	3.16277	4.68363	7.00167	5.58137	10.205	8.56432	6.51441	8.70894	7.67137	9.14539	9.56288
S-Glutathionyl-L-cysteine	0.639305	0.881641	0.508665	0.723652	1.34135	0.841315	1.16271	1.54891	0.988012	1.01199	0.673291	1.31392	1.36405	0.829451	1.3493	0.781223	1.12839	0.77897	1.03901	1.04679	0.528106	1.10196	0.968489	0.696888	1.10119	0.978878	0.901151	1.06287	0.848281	0.614023	0.935935	1.52574	1.11011	1.08341	0.981348	1.13461	0.923459	1.13317	1.06756	1.02351	1.0903	1.6624	1.50189	1.05373	2.03854	1.40215	1.36894	0.951296	1.36197
Cys-Gly	0.405148	0.993662	3.79046	0.673628	0.807313	0.821074	1.05629	0.404708	0.988313	1.00634	4.97425	0.95887	0.843803	1.56827	0.551692	1.19374	1.09091	1.21669	1.34333	1.0473	0.688461	0.267732	5.09476	1.1836	0.596244	0.395171	0.886571	0.556391	0.417102	0.458931	5.59553	0.945117	0.277437	0.585359	1.00973	0.87615	0.329963	0.318021	0.435052	0.50601	0	0	0.818695	0.464052	0.770231	0.542113	0.634012	0.851039	0.984314
Ascorbate	0.936022	1.18999	1.06284	1.01964	1.08486	1.15736	1.14536	0.867484	0.839158	0.95624	0.950851	1.02629	1.22535	0.838265	1.0121	0.972642	0.9879	0.661832	0.932724	1.07218	0.964067	0.857567	0.910879	1.06276	0.977292	1.16817	0.982416	1.21482	0.993677	1.16538	0.793585	0.777862	1.02504	1.04172	0.800156	0.670033	1.05702	0.985454	0.894286	1.05601	0.755462	0.849502	1.08158	1.03992	0.759435	1.08338	0.994726	0.744605	0.919992
Dehydroascorbate	1.01563	1.19483	0.93621	0.997906	1.15818	1.08573	0.930707	0.985526	1.13864	0.782666	0.820048	1.10523	1.00209	0.986757	1.10524	0.710257	1.15926	0.715804	0.851534	1.10298	0.508314	0.544969	0.626477	0.491277	0.655317	0.670935	0.538144	0.600447	0.730862	0.458234	0.603322	0.954463	0.646468	0.575613	0.649511	0.470143	0.694891	0.732435	0.414522	0.601193	0.47734	0.367287	0.632506	0.463073	0.426695	0.64296	0.511184	0.432422	0.535938
gamma-L-Glutamyl-L-cysteine	0.88041	1.15597	4.31494	0.874483	0.927884	0.586461	1.07691	0.514232	1.73837	1.94296	2.24088	1.07212	1.39458	1.40819	0.74923	0.877099	0.786027	0.619078	0.700143	1.41961	5.58283	4.36563	7.91319	2.47627	2.13418	3.31706	4.03199	2.42456	3.42934	4.24291	6.81906	2.45652	1.64665	4.42777	2.72716	3.70027	2.15384	5.20483	2.84992	3.05772	5.55885	1.47088	10.0982	2.5471	2.91006	3.94519	3.14717	4.29541	2.26154
(5-L-Glutamyl)-L-glutamine	0.217069	0.47537	1.07481	0.857474	1.02204	0.785828	1.3733	1.27304	0.977962	1.17339	1.43474	1.58456	1.51404	0.974656	1.43959	0.613057	0.741504	0.568342	0.605789	1.13784	0.230929	0.0788791	0.191159	0.146905	0.40964	0.525219	0.720459	0.702646	0.21573	0.678	0.525199	0.57865	0.794607	0.328821	0.757549	0.24622	0.223022	0.204473	0.295967	0.462311	0.231535	0.226762	0.715189	0.136527	1.16149	0.504644	0.560648	0.782576	0.229311
L-Homocysteine	NA	NA	NA	NA	NA	NA	NA	NA	NA	NA	NA	NA	NA	NA	NA	NA	NA	NA	NA	NA	NA	NA	NA	NA	NA	NA	NA	NA	NA	NA	NA	NA	NA	NA	NA	NA	NA	NA	NA	NA	NA	NA	NA	NA	NA	NA	NA	NA	NA
Dimethylglycine	1.12365	1.38147	1.08514	0.762854	1.13034	0.838121	0.667532	0.906304	1.24393	0.955318	1.1896	1.05258	1.05258	0.735695	0.962306	1.01335	0.986651	1.60241	0.908725	0.843325	1.23009	2.22813	1.36999	0.709097	0.870289	0.5091	1.02828	0.877513	1.27397	1.25413	1.56182	0.90539	1.4785	0.63256	1.23948	1.59158	0.824612	1.40367	0.858745	1.13616	1.05251	1.00069	1.48068	1.06515	1.14357	0.813818	0.995778	0.856915	1.34612
S-Adenosyl-L-homocysteine	1.38789	0.812847	1.1643	1.01087	0.603306	1.10816	0.845238	0.951285	0.662624	1.50625	1.0243	1.03549	1.19515	0.63137	0.847975	0.989129	1.11649	1.24109	0.482998	0.611267	2.36455	1.94066	2.39462	2.2737	2.02417	1.85764	2.32268	2.6526	1.40374	3.47884	2.35041	1.75922	2.7293	2.21287	2.65059	1.9382	2.22131	2.13376	3.28119	3.11226	3.46217	3.63948	3.26814	4.22439	2.43046	3.88751	3.77956	4.06797	3.32349
S-Adenosyl-L-methionine	1.123	1.10654	0.779207	0.857657	0.940061	1.1862	0.551159	1.15809	1.22928	1.33843	0.703195	1.47086	0.76747	0.700718	1.47714	0.795362	0.870515	1.20029	1.05994	0.850138	3.0351	2.41964	2.07245	2.90993	3.50841	2.76417	2.33902	3.66069	3.66569	5.02061	2.68313	2.46278	3.20775	2.19118	2.71025	3.0899	2.8548	2.80199	3.50524	3.09368	3.63196	1.93224	5.12358	3.46137	6.00404	3.10667	3.74077	3.79564	3.61785
Ornithine	0.721182	0.701792	1.06757	1.52751	0.903016	0.946317	1.05368	0.725677	0.655168	0.788108	1.13991	1.06182	1.66467	1.25674	0.567454	0.906811	1.06474	1.1194	1.13169	0.844479	1.03064	0.952853	0.712718	1.39576	0.822557	0.836993	0.99138	0.857057	0.651131	1.22727	0.81564	0.912337	0.836034	1.1057	0.719811	0.788966	1.40681	0.961445	1.56637	1.18207	1.01943	0.52812	0.974745	1.23249	0.965009	1.10133	1.04328	0.912813	0.87214
L-Citrulline	1.16892	1.09075	1.12457	0.696074	0.727333	0.716475	1.01492	1.00316	0.849186	1.28174	0.996835	1.10915	1.05142	0.797396	0.973668	1.25225	0.802084	0.985672	1.09645	0.605554	1.38822	0.985223	1.05954	0.864875	0.873742	0.726852	1.32229	1.25169	0.792031	1.45452	1.46989	1.02423	0.900842	1.05578	0.758775	1.2758	0.959053	1.06814	1.24556	0.802453	1.0811	0.95271	1.39385	1.09536	0.945732	0.979912	1.43485	0.999727	1.00826
Argininosuccinate	1.0529	1.00819	0.933273	0.594449	1.13093	0.861429	0.54708	1.04452	0.851396	0.80609	0.832521	1.8491	1.26232	1.02807	0.991809	0.92267	1.40299	1.71971	1.3851	0.98986	0.736636	0.706039	0.895397	1.05603	0.985286	0.672836	0.618853	0.932902	0.481553	0.84948	1.31233	1.97646	0.853485	1.07308	0.936542	0.606382	0.964584	1.62293	1.46503	0.699689	1.34431	1.02125	1.62356	1.32908	2.44214	1.05642	1.43623	2.49976	1.575
5-Methylthioadenosine	0.696667	1.09754	0.954726	1.00682	0.928103	1.01296	0.993185	1.08803	0.86559	1.09407	1.46773	1.04633	0.972438	0.523376	1.16705	0.968481	1.08758	0.97544	0.898057	1.36495	1.89304	1.73331	1.83394	2.02701	2.86608	2.52581	3.01153	2.85648	2.59522	3.75859	1.4456	2.24759	1.28351	1.52793	2.20084	2.09581	1.84796	2.24214	2.99149	2.9222	2.08976	0.483488	2.26519	2.1241	2.65522	2.02229	1.83666	2.07941	1.90934
Putrescine	0.268033	1.35523	0.977771	0.894388	2.52549	1.16424	0.895136	0.428953	1.12531	0.699112	1.02223	1.35574	0.685724	1.6003	1.08825	0.380182	0.948448	1.64974	0.64961	1.03813	1.0229	2.61555	0.446707	1.25995	2.36272	1.40985	0.799484	1.21737	1.34789	1.67953	0.913883	1.61642	0.314664	1.45168	1.616	1.07941	1.13568	1.15435	1.19494	1.11444	1.64609	1.08404	1.76521	1.04505	1.24487	1.23551	0.910448	1.0077	2.20673
Spermidine	0.847506	1.7389	1.332	1.27953	1.31841	0.887671	0.565723	0.959701	1.24492	1.30686	1.27055	1.05247	0.680438	1.09519	1.01894	0.457637	0.895592	0.981056	0.672728	0.857858	1.03845	2.37583	1.96361	1.47664	1.37685	0.845148	0.76757	0.984693	1.3277	1.31639	1.4929	1.0221	0.528433	1.07264	1.3111	0.680275	1.10328	1.07788	1.00662	1.16497	1.21308	1.70215	1.78774	1.76792	1.98736	1.26827	0.829246	1.37735	1.8751
Spermine	1.46881	1.34804	0.654486	0.999676	0.934512	1.23321	0.501033	1.05839	1.0577	1.00032	0.700839	0.944823	1.13222	0.77137	0.432177	0.890072	1.35813	1.45056	0.734173	1.44739	1.36204	1.33826	0.835957	0.874387	0.846604	1.04145	0.576953	0.854055	1.16123	1.12171	0.534534	0.668901	0.725288	0.651289	0.409015	1.37083	1.3674	1.30012	0.61375	1.29312	1.60765	0.495724	0.605197	1.17008	1.15554	1.52655	0.654349	0.896138	1.1958
N1-Acetylspermine	NA	NA	NA	NA	NA	NA	NA	NA	NA	NA	NA	NA	NA	NA	NA	NA	NA	NA	NA	NA	NA	NA	NA	NA	NA	NA	NA	NA	NA	NA	NA	NA	NA	NA	NA	NA	NA	NA	NA	NA	NA	NA	NA	NA	NA	NA	NA	NA	NA
N1-Acetylspermidine	2.86767	0	3.42246	0	4.22725	0	0	2.90452	3.18008	2	0	3.62899	0	3.29885	2.41233	0	0	0	3.11107	0	0	5.78432	10.1389	7.82003	0	2.38923	0	6.72246	4.71182	2.98683	11.6251	2.30628	2.43141	3.18839	9.75272	2.52633	4.51795	3.10523	3.4299	6.50366	3.55949	11.2565	10.9291	8.97111	3.70373	8.61575	0	3.21223	7.25188
3-Hydroxyisobutyrate	0.434528	2.13174	1.5205	0.630565	0.348356	0.493727	0.270277	0.711712	1.34145	0.354467	2.05301	1.74336	0.972011	0.385865	1.4351	2.03239	1.5758	1.17648	0.54832	1.02799	0.301677	1.39672	1.19959	0.556642	0.294819	0.410154	0.230368	0.479229	1.03009	0.314096	1.57224	1.23219	0.899181	0.338342	0.991287	1.57233	1.2284	0.759109	0.443489	0.82099	0.266502	1.00385	1.05698	0.563081	0.286072	0.443105	0.198087	0.523422	1.14103
N-Acetylneuraminate	1.03235	0.387488	0.52332	0.887084	1.08401	0.908447	1.10495	4.9929	0.693	0.952002	0.39538	1.18108	0.998241	0.257986	2.22684	0.956225	1.03363	1.17173	2.25062	1.00176	2.55994	4.00257	3.22921	3.03379	1.91974	4.32249	2.70234	5.5007	3.84252	2.64277	2.70237	3.128	2.89378	3.36216	2.41222	1.57584	3.88424	3.6459	2.76353	2.80627	4.91143	2.89655	6.18765	6.74961	4.65749	5.57381	6.00395	6.5079	6.6644
D-Glucoronate	0.971708	0.987149	1.24562	1.16113	1.1592	1.22817	1.00035	0	0.73937	1.08077	0.912159	1.27781	1.41712	0.796094	0.999651	0.960861	1.04296	1.07359	0.916113	0.900507	0.917702	1.12087	1.3454	1.17775	0.886834	1.05534	0.922342	1.24998	0.900526	0.733991	1.31308	1.67058	1.83729	1.04918	0.860538	1.06865	1.04662	0.923627	1.35986	1.27907	0.976965	1.05611	1.63842	1.17103	0.862775	1.12879	1.2565	1.41931	1.30481
UDP-D-glucuronate	1.09081	0.947867	1.38012	0.654585	0.780585	2.57945	1.12971	1.55903	0.99175	0.754849	1.4083	1.00825	0.891353	0.66064	1.3189	0.288888	1.08509	0.141165	0.816631	2.61557	0.146109	0.128782	0.591419	0.260712	0.295811	1.18942	0.692823	0.995529	0.600553	0.359718	0.716375	0.409059	0.463162	0.168169	0.762391	0.436658	0.650898	0.225844	0.133266	1.08105	0.213919	0.103484	0.355056	0.130897	0.143859	0.460325	0.366823	0.611523	0.358914
1-4-beta-D-Xylan	1.02452	1.40077	1.12574	1.1133	1.08327	1.25381	1.25027	0.946083	0.80995	1.02762	1.12527	0.949614	0.909556	1.04834	0.941386	0.826866	0.975476	0.80653	0.880168	0.915989	0.946274	1.01014	0.991876	1.14622	0.990641	1.06812	1.16796	1.35817	1.09059	1.10346	0.820025	0.923644	0.915258	1.07031	0.835148	0.920655	1.00984	0.896918	1.01052	1.20112	0.977997	0.837069	1.14772	1.02648	1.00697	0.972357	1.0036	0.984406	1.02008
UDP-N-acetyl-D-glucosamine	0.758864	0.727944	1.50704	0.650375	2.61855	4.94596	0.968979	0.849479	0.976329	1.45509	1.40924	1.47062	1.09692	1.02168	1.19167	0.956489	0.785502	0.582144	0.978317	4.46543	0.57691	0.588546	0.903415	0.551597	2.28078	4.19143	0.851137	0.620615	0.71687	1.1502	1.05282	1.50462	0.789711	0.876583	1.10842	0.438494	0.615419	0.57838	0.732455	4.2651	0.59538	0.39529	1.18373	0.481477	1.96046	3.67367	0.75373	0.399258	0.895847
CMP-N-acetylneuraminate	0.867144	1.12581	1.12949	0.932361	0.983133	0.929133	1.24603	1.12999	1.00975	1.12864	1.23541	0.836889	1.03192	0.908643	0.990247	1.14728	1.01825	0.784099	0.738469	0.877722	0.51058	0.665815	0.69056	0.628984	0.726914	0.729213	0.699626	0.91712	0.597703	0.820006	0.74017	0.682609	0.900687	0.713133	0.681914	0.475276	0.707881	0.648313	0.516038	0.743859	0.41051	0.411651	0.761075	0.522573	0.425707	0.550162	0.69453	0.718535	0.696139
Asymmetric dimethyl arginine	0.8268	1.94037	0.938499	1.17013	1.43944	1.0615	0.737567	2.31402	0.909506	0.89543	0.741527	1.14416	0.768734	1.12845	1.17798	0.764113	1.17829	0.918515	0.722282	1.08017	0.855173	1.42928	0.826943	0.934558	1.28378	1.0007	0.96288	2.09654	0.888592	1.03063	0.811929	0.722989	0.639952	0.923597	1.19834	0.703725	1.07875	0.853296	0.796241	0.947984	0.727023	1.478	1.03396	1.26867	1.72026	1.01606	1.05801	1.85045	0.962737
Carnosine	1.12111	1.02492	0.667803	1.25975	0.837385	0.975076	1.32598	1.27526	1.28108	0.835251	0.911734	1.24261	1.33287	1.02608	1.28371	0.948819	0.932328	0.898969	0.922235	0.855354	1.23623	1.01615	1.04778	1.23381	0.634558	0.980416	1.08335	0.850841	0.822383	1.15219	1.0618	1.04005	0.868843	0.798877	1.05097	0.897931	1.01421	0.721536	0.900932	0.847071	0.878264	0.918644	0.795172	1.15366	0.805351	1.05562	1.19908	0.769571	1.03901
Creatine	1.08526	1.37505	0.976102	1.02652	1.23182	0.557952	0.75064	1.1695	0.865034	1.02625	1.06432	1.15736	0.893052	0.936349	0.810066	0.672139	1.0348	1.0239	0.966945	0.874889	0.935158	1.31949	1.14431	1.12513	1.32809	0.615331	0.852131	1.23842	0.861548	1.29518	1.20735	0.934719	1.10098	0.809759	0.890244	0.82198	0.862168	1.11879	0.806812	1.04767	1.02722	0.774616	1.38548	1.35524	1.36546	0.825591	0.821341	1.35997	1.04031
Creatinine	0.796406	1.19562	0.77559	0.751801	0.803294	0.81155	1.03255	1.25803	0.792999	0.867564	0.85615	1.06989	1.30595	1.22822	1.22378	1.06481	0.845327	1.77786	1.4842	0.96745	0.701556	0.878132	0.56198	0.410653	0.839625	0.579684	0.720554	1.05082	0.605464	0.733427	0.684832	0.889713	0.926802	0.869965	0.902112	1.20169	0.772711	1.42472	0.989964	0.855286	0.543476	0.454799	0.676571	0.538236	0.783878	0.692762	0.601572	0.860895	0.674149
Guanidinoacetate	1.64949	0.864159	1.48038	0.637306	1.84857	1.64299	1.06233	0.952852	0.869917	1.14405	1.10292	1.04402	0.867774	0.593172	0.949093	0.601737	0.656654	1.26933	0.982881	1.01712	1.94456	0.675039	1.55234	0.959227	2.0222	1.6892	1.28756	1.81249	1.33418	2.02471	2.03156	0.961986	0.762762	0.6959	1.04865	0.936014	0.499152	1.15862	0.880743	1.60468	1.41484	0.513388	2.32573	1.24088	2.67276	1.98977	1.33694	1.54261	1.28866
trans-4-Hydroxy-L-proline	1.45743	1.07913	0.850703	0.836639	1.31337	1.0087	0.741542	0.946637	0.991304	1.28685	0.596525	1.36002	1.15262	0.604086	1.01826	1.07772	0.837163	0.794349	1.01411	0.798797	1.12766	0.886687	0.681752	0.786109	1.40105	0.972053	1.14853	1.23081	0.899903	1.49678	0.952967	1.26763	0.826653	0.634467	0.843792	1.27164	1.03232	0.775608	0.939101	1.12439	1.06294	0.693619	0.925214	0.676939	1.57588	1.1781	1.07996	0.896402	0.914133
Pantothenol	1.14609	1.81213	0.411314	2.54054	0.631038	1.14875	0.830142	0.957787	1.04221	1.33129	0.142786	0.514887	0.559307	1.0701	0.263668	1.34497	0.731017	1.26591	1.26223	0.791011	2.01985	3.79825	2.19831	5.277	3.02117	2.50684	2.35601	3.55948	3.59569	4.07425	3.74959	3.1428	2.30281	4.26317	2.87838	4.36016	2.74257	1.70085	2.44346	2.77075	4.31654	2.8374	4.99022	7.51685	4.84076	3.50625	6.67244	4.7761	3.06953
Pantetheine	1.86891	1.8556	0	0	2.41327	0.841099	1.09339	0.649004	0.625287	1.54732	0.543203	1.86857	2.11164	0.805903	0	1.13488	0.639539	3.79097	0.906607	1.86054	1.79223	0	0.6769	1.31582	1.50963	0.932777	0	2.25501	0	1.52979	0	0	1.23212	0	0	0	0.673884	2.16755	1.92639	0	3.1932	1.7317	1.04678	0	3.33791	1.01278	2.3035	1.81317	1.73905
Taurine	0.982836	0.763314	1.01572	1.28669	1.13968	1.12966	0.999866	0.967668	0.907635	1.1728	0.975443	1.11831	0.740776	1.0488	1.00013	0.469552	1.21031	0.986045	0.858675	1.16799	0.672594	0.638413	0.964669	0.96791	0.910707	1.03825	0.740139	0.898229	0.935512	0.961772	0.920597	0.947627	0.643915	0.875454	0.694377	0.422826	0.938818	0.877748	0.80983	1.10479	0.729694	0.627755	0.963994	1.0644	0.716638	0.842258	0.649291	0.815522	0.867175
(R)-S-Lactoylglutathione	NA	NA	NA	NA	NA	NA	NA	NA	NA	NA	NA	NA	NA	NA	NA	NA	NA	NA	NA	NA	NA	NA	NA	NA	NA	NA	NA	NA	NA	NA	NA	NA	NA	NA	NA	NA	NA	NA	NA	NA	NA	NA	NA	NA	NA	NA	NA	NA	NA
L-Methionine S-oxide	0.886773	0.638091	0.97099	1.04939	1.73903	1.51334	1.0262	0.760611	0.797016	0.768802	1.10585	0.973796	1.13177	0.700849	0.627451	1.26071	1.64609	0.615864	1.14712	1.24391	0.806087	0.345077	0.0988404	0.366627	0.853993	0.404968	0.268817	0.440501	0.391522	0.613127	0.111223	0.3885	0.133064	0.34403	0.192936	0.485166	0.46118	0.389404	0.681083	0.508911	0.504997	0.253046	0.123449	0.140803	0.672918	0.244544	0.288386	0.220525	0.132619
5-Hydroxyindoleacetate	1.00212	0.61687	1.10032	0.650403	1.29591	0.867303	1.16349	0.3449	0.725554	0.846951	0.99788	1.104	1.34771	1.10608	0.816842	1.03808	0.614233	1.47	1.85769	0.96589	0.590027	0.764604	0.596688	0.671755	0.703487	0.619639	0.44457	0.56906	0.712588	0.426491	0.868988	0.878756	0.273186	0.796291	0.895444	1.06859	0.686832	1.04621	2.25606	0.919739	0.989076	0.524037	0.547963	0.421831	1.3105	0.579021	0.639546	0.508625	0.801631
3-Methyldioxyindole	0.817563	0.990846	1.0074	1.00304	0.740893	0.899266	1.51704	0.996956	0.141557	0.726872	1.64742	0.923568	1.5243	1.48497	0.683888	0.909002	1.53502	2.61251	1.28396	1.12395	0.877799	0.794031	0.922917	0.69663	0.881657	0.819685	1.1598	1.23346	0.0522493	0.639778	0.924269	1.0268	0.511439	1.23941	0.71983	0.688602	1.52932	1.97893	1.5446	1.07208	0.800051	0.449326	1.27152	0.712713	0.700285	1.02039	1.42529	1.20696	0.105742
Indole	0.773009	1.23567	0.831192	0.881051	1.10488	1.07811	0.618699	0.909753	0.708531	0.681596	1.19893	0.984939	1.01506	0.71868	1.08322	1.2838	0.883447	1.37205	1.13731	1.13901	0.978048	0.75966	0.733991	0.610399	0.886772	1.18354	1.10539	0.954912	1.1698	1.28709	0.629518	1.0814	0.888515	1.10447	1.27725	0.838869	1.0019	0.927551	1.18545	1.21789	0.855942	0.530252	0.934137	0.72624	1.2837	1.33779	1.30633	1.01413	1.10879
Indole-3-acetate	0.663105	0.993222	0.864993	0.805676	1.68015	1.22703	1.25699	0.539624	0.748984	0.766955	1.06004	1.25238	1.19152	0.730786	0.741953	1.48088	0.923193	1.38035	1.00678	1.66108	1.1961	0.882277	0.386909	0.97699	1.4078	1.10986	1.37056	1.29756	1.54722	1.59057	0.728646	1.15127	0.586502	1.03276	1.10837	1.32267	1.31958	1.31369	1.37388	1.69128	1.06118	0.643771	1.05867	0.926259	1.35482	1.16121	1.49083	1.11959	1.19353
Kynurenine	5.57113	1.61666	0.684145	0	2.21439	0	0.684957	0.790043	1.42965	1.34205	0	1.08398	0.498333	0.977367	1.02263	1.09974	1.75107	1.41288	0.756118	0.691195	5.12128	4.52774	5.98413	7.62727	7.96318	7.40957	7.80848	5.41366	4.47887	6.6315	5.96278	7.64812	8.04557	15.258	5.7787	13.2618	9.57327	7.98206	7.86504	6.35927	8.11303	6.94657	9.64742	11.8995	15.4131	12.1908	12.2604	10.1839	12.896
Kynurenic acid	0.94259	1.59168	0.888757	1.29328	1.26789	1.17861	1.24651	0.705432	0.62803	0.827092	0.624887	0.72068	1.05741	1.10018	0.759463	1.37628	0.398955	1.10583	1.11297	0.59464	9.02345	3.59667	4.09777	7.27519	8.95415	5.83063	11.6747	6.27876	6.94879	6.79451	9.0204	15.9789	6.181	16.826	11.5283	20.7804	18.9029	14.2271	11.9376	9.79568	42.2162	12.376	36.9584	22.0729	39.6362	24.9506	33.0015	22.9872	21.6831
g-Oxalo-crotonate	0.60156	1.07497	0.741425	1.16814	1.08843	0.745618	0.81724	0.959081	1.5177	0.948344	0.733248	1.75048	0.858944	1.04092	0.738772	1.05473	1.40637	2.22746	1.48592	0.872581	5.89796	8.48187	4.92515	3.59911	4.32223	4.39563	5.31528	3.84088	7.45197	5.19032	4.43175	8.71796	6.04542	4.8768	5.596	5.21648	5.77456	5.88854	6.10021	5.83482	10.9045	7.98937	8.15343	15.2316	7.47625	10.6049	15.0815	12.6467	14.6739
2-Aminomuconate	0.971856	1.23299	1.10426	1.00963	1.03137	1.26593	1.11898	1.12631	0.988065	1.15305	0.981413	0.93544	1.18508	0.99037	0.969652	0.89015	0.978169	0.904664	0.943164	1.12667	0.965275	0.997742	0.948666	1.09151	1.01693	0.93192	1.04413	1.12775	1.01162	1.17577	0.872605	0.885242	0.82594	1.05671	0.859147	0.889265	0.956504	1.16125	0.853651	0.989684	1.00334	0.863678	1.18211	1.01522	0.934979	1.09267	0.984522	0.9368	0.938034
sn-glycero-3-Phosphoethanolamine	0.884808	1.57961	1.42189	1.06161	1.6074	1.04026	0.855015	1.20267	0.854177	0.517823	1.71009	0.575028	1.01579	1.30477	1.96424	0.829711	0.586963	0.721675	0.751306	0.98421	0.929131	1.0076	0.962077	0.546633	1.06067	0.943511	0.815949	0.720215	0.654689	0.599023	1.05717	0.48711	0.53586	0.707283	0.752842	0.337096	0.434982	0.673623	0.547026	0.793894	0.324271	0.549579	0.654337	0.502582	0.5811	0.603901	0.542417	0.704047	0.595394
Glycerol 3-phosphate	0.440868	1.62311	1.46908	0.782035	1.04818	0.500962	0.39362	0.471018	1.03112	0.777606	1.39046	1.24541	0.990598	0.583481	1.66633	1.47837	1.0094	1.1121	0.698923	0.722944	0.286305	0.789317	0.856287	0.472327	0.661068	0.326237	0.286675	0.290408	0.435993	0.347015	1.24462	0.560776	0.501095	0.3819	0.800632	0.502423	0.425445	0.450052	0.474219	0.44064	0.299666	0.53722	0.848163	0.343985	0.674218	0.335848	0.267084	0.29988	0.501509
N-Methylethanolamine phosphate	1.03503	0.729783	0.698122	0.675876	0.998103	1.32125	0.7783	1.05808	1.03307	1.49689	0.830755	0.952064	1.44961	1.0019	1.29304	0.786067	1.55084	0.712592	0.768972	1.5604	0.757786	0.456551	0.692901	0.702756	1.09204	1.50299	1.07075	0.910891	1.42914	1.26997	0.50693	0.253773	0.583415	1.03265	0.705307	1.23633	1.20373	1.07052	1.24862	1.1357	0.548286	0.247522	1.3921	0.728247	1.67529	0.606523	1.2014	1.43586	0.636655
Sphingosine	0.946898	1.09707	1.24323	0.89554	0.737049	0.824777	0.567459	1.05526	0.690151	0.784973	1.20822	1.20304	1.2116	0.660565	1.34473	0.869775	1.0531	1.88879	1.43433	0.812324	2.24923	2.22162	1.61316	2.1089	2.05901	1.9567	1.76841	1.77873	2.0416	2.1527	1.58492	2.02306	2.29568	1.74095	2.8809	1.83592	2.4347	1.71534	1.8592	2.31874	5.19599	2.37827	2.8006	4.64625	3.02338	2.86571	3.72525	3.51882	3.78429
Sphingosine 1-phosphate	0.475321	0.943837	1.02572	1.1182	1.18234	1.00404	1.14211	0.196668	0.400263	0.119591	0.955284	1.08151	1.18458	1.31068	0.67902	1.07463	0.838977	1.04973	0.995959	0.974196	1.34327	0.615131	0.0293819	1.12286	0.95112	0.951627	1.11849	1.24219	1.10633	0.933857	0.156386	1.06119	0	1.22415	1.18656	1.21534	1.22794	1.15681	0.99993	1.15733	0.86485	0	1.13885	0.711573	0.883637	1.14046	1.11139	0.969571	0.778221
Choline	1.0248	0.667076	2.45649	0.893666	1.2459	0.897444	0.817459	0.90089	1.40066	0.853477	2.6638	1.07709	1.3449	0.792551	1.31296	0.772705	0.913578	1.23495	0.975205	1.57214	1.45705	1.28466	2.4829	1.11344	1.31143	1.31704	1.36871	1.54087	1.52418	1.40189	3.37367	1.15656	1.38516	1.13993	2.15347	1.33008	1.07741	0.892823	1.11007	1.69879	1.29269	1.42938	4.1316	1.09423	2.78206	1.44116	1.39392	1.69512	1.78311
L-Carnitine	1.25461	0.947347	0.969899	0.726585	1.0301	0.856793	0.474314	1.4979	1.26336	0.538464	1.08559	1.13458	1.18529	0.920367	1.17096	0.606419	1.04827	0.823205	1.05492	0.927439	1.29361	1.07305	1.19608	0.890282	1.12244	0.954939	0.523182	1.46802	1.36895	0.843701	1.35149	1.01794	0.976326	1.08063	1.0125	0.9405	0.932094	0.919349	0.995614	0.915714	1.22916	1.0405	1.44039	1.03671	1.50502	1.30219	0.580333	1.39391	1.26175
Propanoyl-carnitine	0.899041	1.30649	1.93818	0.801454	0.95111	1.05963	0.628817	1.80624	1.76182	0.721779	1.48771	0.791244	1.19611	1.28669	0.469957	0.515013	1.45264	0.534906	0.604297	1.04889	0.805478	1.36971	2.2391	1.02846	0.735803	1.02315	0.819315	1.5241	1.98797	1.01428	1.61643	0.817509	1.21577	1.30519	0.634225	0.392952	1.36445	0.54937	0.86102	1.30653	0.880901	0.773234	2.66051	0.953189	1.31357	1.16229	0.86643	1.44019	2.48797
Hydroxypropionylcarnitine	0.98668	1.10945	0.705775	1.19291	0.875688	0.85525	1.0234	1.38681	0.921286	1.23648	0.848738	0.724239	0.817401	1.24583	1.07035	1.02115	1.20816	0.608992	1.01332	0.701423	0.739988	0.55345	0.538717	0.721118	0.588512	0.671595	0.656188	0.617636	0.575311	0.67171	0.359381	0.406713	0.503425	1.09077	0.442326	0.612069	0.493283	0.540037	0.652467	0.493681	0.678421	0.563747	0.569755	0.815351	1.01453	0.752571	0.831	0.618058	0.786763
Methylmalonylcarnitine	1.49032	1.34794	0.904515	1.001	1.50664	1.45259	0.500283	1.26787	0.957126	0.782514	0.771448	0.999	0.88502	1.05899	1.29013	0.853092	2.09078	0.576515	0.702227	1.11519	1.30635	1.27483	1.19786	0.80881	1.001	0.919889	0.564568	1.12654	0.857442	0.788265	0.669671	1.06045	0.82996	1.16916	1.40216	0.685243	1.34829	0.462308	1.01058	1.02858	1.38688	1.45275	1.24776	0.710166	1.54266	1.20286	0.608115	1.00895	1.13086
Butyrylcarnitine	0.693037	1.77971	2.34525	0.620976	0.559004	1.51717	0.807972	1.61703	2.19696	1.07529	2.10528	0.818646	2.41921	0.914781	0.691902	0.332679	1.90888	0.395718	0.924705	1.45322	0.396339	1.86653	2.52527	0.646452	0.579348	1.28311	0.767492	1.07506	1.88825	0.644899	1.51287	0.68608	2.36626	0.99494	0.496051	0.416451	1.07911	0.562102	0.738398	1.12588	0.534184	2.18107	1.78053	0.650405	0.748375	1.29733	0.823385	0.918603	2.48064
isobutyrylcarnitine	1.35596	2.33394	1.28666	1.35044	0.756806	0.574529	0.549035	1.69057	0.806616	0.750916	1.15245	1.1239	0.707875	1.10654	1.4451	0.893458	0.413434	1.23197	0.488687	0.483162	1.25443	2.36894	1.39684	1.40738	0.701165	0.553409	0.913635	1.70754	0.854682	0.908452	1.54637	1.07058	0.660868	1.06433	1.48803	0.997159	0.575772	1.0141	0.77653	0.627185	1.22397	1.81459	2.0014	1.60824	0.968883	0.488255	0.96807	1.50239	0.823327
Tiglylcarnitine	0.954267	0.783979	0.632139	1.1473	1.04573	0.320229	0.372498	1.32936	1.86894	1.0474	0.355428	1.08852	0.813396	2.99886	0.703831	1.10107	1.19576	2.84512	0.281871	0.877235	1.09208	0.58649	0.998514	0.707983	1.34276	0.550317	0.489877	1.00404	0.609387	0.39235	0.757584	0.703789	0.960052	1.07525	0.947279	0.353871	1.23834	1.16009	0.684231	0.941074	0.82351	1.37465	0.773941	1.06881	0.550519	1.14651	0.560794	0	1.44006
Valerylcarnitine	0.937913	1.84351	1.98566	0.995789	0.897206	1.39733	0.545355	1.5452	1.93294	0.977112	1.99966	0.706713	2.09108	1.00421	0.648322	0.592681	1.24594	0.660692	0.605822	1.04252	0.672484	1.15242	2.30962	0.98899	0.926396	1.05476	0.610236	1.19958	2.04569	1.06018	1.6221	0.900036	1.52828	1.03593	0.454082	0.573112	1.09573	0.610742	0.664402	0.761948	0.739303	1.03348	1.56572	1.15492	1.10776	0.993076	0.739991	1.31523	2.47509
Hydroxyisovaleroyl carnitine	1.92022	2.48254	1.16544	1.31377	0.827829	0.960913	0.631817	1.45757	1.36565	0.427248	0.84058	1.23939	0.315108	1.03909	0.415318	0.580544	1.21988	0.541763	0.799499	1.11782	1.00906	1.95961	1.24182	1.49226	0.264628	0.547335	0.846319	1.12078	0.981197	0.861563	1.01705	0.669903	0.497549	1.29982	0.220172	0.212852	0.783705	0.896668	0.671864	1.03095	1.5641	0.950716	1.26458	1.64271	0.812285	0.749627	1.2759	1.23249	1.65564
Methylglutarylcarnitine	1.77514	2.09028	1.52678	1.70336	1.44257	1.88152	1.40591	1.20344	1.05262	1.36107	0.592102	0.502044	0.51869	0.947384	0.541863	0.39489	0.475177	0.618986	0.590657	0.491596	1.55242	1.76672	1.40378	2.05385	1.81952	1.65513	1.97131	1.60427	1.42246	1.7988	1.07687	0.915974	0.944377	1.76515	0.785594	1.77589	1.55671	0.960385	1.63953	0.984536	1.81122	0.87643	1.62339	2.56953	1.74995	1.83592	1.57326	1.28304	1.39346
Hexanoylcarnitine	0.968922	1.36812	2.21909	0.832769	0.85271	1.25864	0.951275	1.68458	2.78642	0.969069	2.12684	0.462871	1.55898	0.826239	0.773815	0.490018	1.10426	0.652297	1.0854	1.03093	1.00953	0.918938	3.07423	1.14244	0.979659	1.52563	0.928029	2.14462	5.73118	1.16025	3.96716	0.618975	2.25585	0.914675	0.874678	0.591363	1.21799	0.961107	1.77828	1.46187	1.65263	0.45276	4.00828	1.21228	1.04145	1.80078	0.918467	2.31508	7.17212
Pimelylcarnitine	1.55093	1.55873	1.34477	1.63447	1.80007	1.82081	1.96691	1.88904	0.969779	1.58876	0.845207	0.641831	0.679258	1.03022	0.595771	0.79826	0.877761	0.65985	0.716885	0.538934	1.25005	1.45865	1.12329	1.49449	1.34248	1.46703	1.21775	1.56887	1.07295	1.31371	0.756116	0.68625	0.764098	1.11275	0.875344	1.19472	1.0756	0.69799	1.72811	0.869961	1.39538	0.950775	1.39155	2.27485	1.33774	1.65262	1.32733	1.62306	1.18716
Hydroxyhexanoyl carnitine	1.37426	1.77364	0.986566	1.95249	0.882743	1.27518	1.79211	1.07274	1.67172	1.434	0.400376	0.440972	0.886961	1.29863	0.671698	1.01343	0.635755	0.701375	0.808353	0.540006	1.35226	1.56881	1.47763	1.76734	1.81947	1.68245	1.54652	1.5823	1.37259	1.99956	1.33141	1.69553	1.34178	2.63396	0.946398	2.07195	1.73856	1.49193	1.35385	1.19826	1.8884	1.97236	2.26099	1.87902	2.46409	1.93355	2.08044	1.62661	1.66086
Octenoylcarnitine	0.510022	1.24803	0.896903	1.28986	0.97608	1.1743	0.963873	0.752252	1.73187	0.838691	1.3304	1.06837	1.26445	0.802736	0.795718	1.17562	0.678106	1.28514	0.924033	1.02392	1.20776	1.13442	1.23602	0.614269	0.623052	1.25422	1.01006	1.67755	2.54023	0.917137	1.27057	0.468332	0.935818	1.40263	0.968273	1.06509	1.28727	1.64412	1.21184	0.884595	0.898264	1.70825	1.61235	0.800797	0.864249	1.26965	0.998956	1.35493	1.94755
Octanoylcarnitine	0.740715	1.12871	1.83189	0.740708	0.780459	0.927685	1.11127	1.47693	3.49361	0.562558	1.5332	0.531316	1.72355	1.06232	0.902726	0.809667	0.608641	1.10462	0.937681	1.16374	1.02524	0.895624	1.94683	1.02637	0.862316	1.32726	1.10625	2.31105	3.98625	0.897153	3.44407	0.759642	1.99729	1.48682	1.06961	1.14148	0.976374	1.3442	1.51649	1.74053	2.29762	0.467476	3.38666	1.04715	1.78006	1.51974	1.33235	2.02019	5.07749
Hydroxyoctanoyl carnitine	1.07972	1.04972	0.998594	1.61399	1.20229	1.41609	1.05087	1.00196	0	0.852664	0.676709	1.05988	0.774532	0.930989	0.997465	0.721576	0.84356	1.14771	1.00141	0.761571	1.15073	1.22784	1.35289	1.45178	0.751597	1.20721	0.666315	1.55971	0.898269	0	1.2612	0.96121	1.02013	1.92588	0.764643	1.56977	1.14613	1.10353	1.31961	0.985382	1.75736	1.94678	1.73825	1.32759	1.97891	1.48216	1.5357	1.5141	1.89153
Dimethylheptanoyl carnitine	0.779087	0.862806	0.698401	1.36235	0.967865	1.43597	1.44481	1.0376	1.03796	0.66164	0.877443	0.417537	1.21577	0.489031	1.03214	1.04678	1.10599	0.917141	1.48897	0.783969	1.22669	0.885257	4.50188	0.483964	1.59215	2.11731	1.27215	0.86579	5.26001	1.36295	2.89066	1.05544	1.148	1.86851	0.761208	0.886844	1.20787	0.87589	1.36241	0.826086	1.77419	0.783975	2.91039	0.892187	1.67302	1.2043	2.23542	2.1115	8.68968
Decanoylcarnitine	0.495936	1.02877	1.46646	0.719559	1.05464	0.920587	0.847884	1.31615	1.66603	0.570647	1.75244	0.792473	0.971229	1.11365	0.97088	1.36625	1.33747	1.47869	0.949301	0.734987	0.548542	0.658603	1.38975	0.563079	1.0955	1.18127	0.599031	1.48524	3.307	0.735797	2.10097	0.549656	1.79723	1.01688	1.10281	1.66432	0.652864	1.38607	1.25695	0.825829	0.684393	0.502593	1.6404	0.341705	0.835258	0.935949	0.580006	1.45515	1.65702
Hydroxydecanoyl carnitine	0.911725	0.959837	0.917663	1.08037	0.862298	1.31915	1.71283	1.08033	1.46632	0.975076	1.04666	0.981812	1.092	1.00853	0.991467	1.02781	0.925136	1.12845	0.661878	0.861466	0.892756	0.923408	0.571554	1.09735	1.03858	0.948578	0.946019	0.831042	1.54299	0.923898	0.726865	1.00051	0.414728	1.01954	0.664546	1.20045	0.856201	1.06062	1.03904	0.601448	1.05061	0.411564	1.14166	1.09345	1.53205	0.982557	0.914035	0.78982	1.40104
Dimethylnonanoyl carnitine	1.67859	1.85753	1.47872	0.982716	1.16025	0.121131	0.963521	1.52656	1.42496	1.90351	0.663416	0.772631	0.581228	1.5039	0.753337	1.01728	1.49174	0.697655	0.764053	0.0905933	13.5298	12.8176	15.273	16.5854	14.3746	0.559106	18.3446	9.30451	11.1001	12.7876	14.8199	12.2322	13.8873	23.5606	13.7756	14.5973	17.8029	19.1387	13.9776	0.29711	23.4732	17.1361	29.7968	21.1409	32.9932	0.590359	25.4664	26.6886	30.2987
Hydroxyundecanoyl carnitine	1.00716	1.75282	0.952924	1.36771	1.00013	1.75278	1.14355	1.17888	1.39242	0.994531	0.477261	0.771419	0.931987	1.28854	0.899023	0.999869	1.12163	0.619993	0.896182	0.682311	1.31761	1.92128	1.6763	1.47234	1.43551	1.94087	1.77016	1.36375	1.27331	1.40352	1.24326	1.21481	1.56136	2.19837	1.43749	1.75694	1.01865	1.40664	1.34783	1.19438	2.11986	2.19754	2.96779	2.99147	2.4985	2.28727	2.46326	2.1005	2.18315
Hydroxydodecanoyl carnitine	0.967411	1.05892	1.6964	1.52969	1.19526	1.12756	1.81841	0.710532	0.708167	0.960854	1.03259	0.81762	0.854586	1.34973	0.520987	1.32124	1.19935	0.662958	0.917815	0.772007	0.802743	0.89199	0.795796	1.03019	1.21545	1.19546	1.03239	0.808742	1.11005	1.22936	0.644225	0.843419	1.03714	1.07148	0.834743	1.4053	0.79536	0.963772	1.18911	0.640512	1.00897	0.706863	1.04592	0.914543	0.840313	1.17855	1.11042	1.0747	1.13409
Hydroxytridecanoyl carnitine	0.689715	1.13023	1.42082	1.6334	1.32554	1.00382	1.23647	0.708432	0.689548	0.999222	0.780705	1.00078	1.0173	0.711099	0.77648	1.16639	0.762791	0.802088	1.03864	0.703915	0.836122	0.817632	0.689366	0.983077	0.917663	0.888695	0.672395	0.922978	1.21909	0.948524	0.5688	0.883858	0.478834	0.974796	0.708816	1.16459	0.501731	0.752091	1.01293	0.919768	0.858131	0.708859	1.10105	0.969783	0.813709	0.843484	0.780644	0.727184	0.862431
Tetradecenoylcarnitine	1.29059	1.35446	0.934261	1.31912	0.433339	0.94343	0.7425	0.914213	1.1282	1.22762	1.05895	1.05657	0.513467	0.607684	1.1424	0.513113	1.39399	1.83489	0.834265	0.725419	0.700888	1.1084	1.48758	1.77601	0.784462	1.31531	0.614696	0.847544	0.769269	0.799022	1.00642	0.766711	1.38844	0.596347	1.51154	1.39133	1.44957	0.628723	0.854476	0.743258	1.21743	1.05139	0.473078	1.12601	1.35158	0.615069	0.895315	22.9919	1.61785
Tetradecanoylcarnitine	0.462931	1.34265	1.263	0.917307	0.819009	0.98906	0.621407	0.846546	1.15045	0.605948	1.62636	1.75456	0.977757	0.828836	1.33	1.42492	2.34414	1.28712	0.933267	1.01094	2.4279	2.02949	1.48785	3.60232	2.65975	3.04915	2.62735	2.33828	2.61048	2.24875	1.76391	2.62068	1.87188	2.9712	1.77883	1.81477	3.20479	2.11688	3.76625	3.286	5.47621	1.9563	3.11207	7.08669	5.897	3.94612	4.82145	4.91463	5.93432
Hydroxytetradecanoyl carnitine	0.890066	0.931598	1.64173	1.42322	0.902445	1.41884	1.28539	0.736928	1.16136	0.73007	1.13702	1.00839	0.991611	1.01214	0.833734	0.9668	1.19415	1.48824	0.898635	0.739509	1.11595	0.42645	1.31483	1.54954	1.08814	0.652267	1.02442	0.98312	1.68875	1.1762	0.824647	0.96715	0.825861	0.840923	1.2063	1.30973	0.830661	0.865957	1.17616	1.48395	0.956237	0.415314	1.07391	0.941651	1.06212	0.893427	0.828845	1.32638	1.17837
Pentadecanoylcarnitine	0.924872	1.45808	0.857995	0.956751	0.837986	1.26405	0.437171	0.965568	0.739274	0.945161	1.1264	1.24546	0.961707	1.24775	0.805506	1.19943	1.53269	1.03703	1.03443	1.44936	9.70122	4.23632	2.67477	11.0735	7.81547	8.46326	10.5168	6.56633	5.29641	9.91032	2.50721	5.01138	6.0014	13.0772	4.19133	2.50914	7.88844	6.38335	10.3169	9.27939	18.1045	6.12392	8.68382	21.6713	13.2674	16.7041	15.3734	16.1347	14.2367
Hexadecadienoylcarnitine	0.208296	1.58292	0.951782	0.942339	0.933311	0.630686	0.362162	1.07462	1.05522	0.0804505	2.05415	1.5584	0.476949	0.667927	1.04822	1.84845	1.07052	1.36556	0.500667	1.15161	0.332325	0.896603	1.67175	0.509791	0.862186	0.91642	0.345525	1.18081	2.11874	0.483248	1.13302	0.81571	0.816217	1.07643	0.366465	0.81062	0.975285	1.19893	0.844033	1.09966	0.910588	0.502542	4.09507	1.16538	0.790966	1.347	0.422973	3.11852	2.12716
Hexadecenoyl carnitine	0.590105	1.24656	1.14555	0.901558	0.687654	1.21113	0.516275	1.04487	0.920038	0.528912	1.41158	1.48344	0.917255	0.839291	1.53278	1.2108	2.43429	0.955128	0.825029	1.32279	0.95921	1.09884	1.08358	1.40712	0.768771	1.66858	0.655296	1.45457	1.95591	1.07263	1.28791	1.50832	1.08709	1.10578	1.22181	1.17078	2.26696	1.1762	1.24901	1.83229	1.8737	0.838542	2.94272	2.41041	1.41426	1.95411	0.80294	3.28298	2.50121
Palmitoylcarnitine	0.999559	1.09029	0.627757	1.05602	0.551148	1.19541	0.722142	0.899667	0.842559	0.567461	0.6594	1.46735	1.09568	0.812265	1.16043	0.66612	1.64535	1.03968	1.00044	1.30994	1.05761	1.09736	0.573245	1.14485	0.554366	1.35401	0.865318	0.986073	1.18115	0.649432	0.447245	1.17995	0.660737	0.832692	1.10702	0.734898	1.62995	0.766252	1.18402	1.61604	1.44483	0.81171	0.926738	1.72954	0.724626	1.65201	0.896549	1.14413	1.519
Hydroxyhexadecanoyl carnitine	0.869071	1.28455	0.75856	0.917861	1.71315	0	0.810574	0.624643	1.68534	0.907172	1.42245	1.0524	1.09642	0.94791	0.570479	1.5876	1.97934	1.05209	2.02915	0.946358	0.820951	3.08606	2.29803	4.71783	2.71977	1.18662	2.33932	3.3049	2.91043	1.00843	3.32999	4.49283	4.10203	6.66723	4.68364	9.31641	3.71804	7.2747	5.49243	0.692579	3.38649	4.24783	2.30968	5.61153	3.98649	0.503631	6.57819	9.75214	5.13378
Heptadecanoyl carnitine	1.26824	1.12632	0.55592	1.33331	0.674008	2.13411	0.955165	0.753566	0.956127	0.509797	0.758224	1.52082	1.15437	1.05063	0.935477	0.776442	1.37803	0.937398	1.04387	1.67454	1.29582	1.04778	0.532941	1.64739	1.19852	1.97481	1.58195	1.43131	1.54582	1.48778	0.555465	1.35344	1.10799	1.72776	1.10905	0.768943	2.13705	1.15355	1.98703	2.27016	3.72055	0.896491	1.70324	4.98058	4.21563	3.07764	4.18134	2.67431	2.78419
Linoelaidyl carnitine	1.20474	1.18901	1.03053	0.59484	0.735022	0.871774	0.565057	0.861547	0.582379	0.235285	1.20689	1.60974	1.26595	1.327	0.914143	0.941093	1.45509	0.96947	1.1407	1.59375	1.33128	0.878782	0.897366	0.52725	0.405787	0.709992	0.266783	1.06122	1.11399	0.455565	0.720921	1.10525	0.59465	0.86152	0.771171	0.0954231	0.940572	0.602938	0.80846	0.823108	1.42226	0.46739	0.942733	0.0405886	0.0506923	0.508656	0.164783	0.802688	0.839014
Octadecenylcarnitine	1.26022	1.61595	0.818476	1.19529	0.671804	1.6732	0.613449	0.952425	1.16291	0.495422	0.938333	1.6664	1.04758	1.22598	0.860908	0.756228	1.49065	0.937474	0.90978	1.38068	1.41092	1.23787	0.983494	1.29286	0.887613	1.584	0.843899	1.39074	1.51399	0.784872	0.815405	1.6522	0.920084	1.22265	1.38611	0.85742	1.86062	0.676348	1.27134	2.10764	1.56839	1.24707	1.40263	1.53878	0.922646	1.76572	0.951046	1.48803	1.98567
Docosapentaenoyl carnitine	NA	NA	NA	NA	NA	NA	NA	NA	NA	NA	NA	NA	NA	NA	NA	NA	NA	NA	NA	NA	NA	NA	NA	NA	NA	NA	NA	NA	NA	NA	NA	NA	NA	NA	NA	NA	NA	NA	NA	NA	NA	NA	NA	NA	NA	NA	NA	NA	NA
Acetylcarnitine	1.66888	1.00065	0.787088	1.13519	0.700727	1.66058	0.598877	1.22901	0.905614	0.813433	0.658319	1.36144	1.05735	1.14292	0.862526	0.835509	1.29339	0.968162	0.999349	1.70306	1.28728	0.873997	0.803529	1.05459	0.433201	1.39168	0.62972	1.26334	0.829892	0.787221	0.560809	0.93	0.922313	1.12231	1.05224	0.605806	1.14515	0.770508	1.24351	1.79553	1.39776	0.847849	0.75357	1.08262	0.553168	1.37123	0.721359	1.04548	0.869108
Heptanoic acid	0.928023	1.2928	1.10153	1.66963	1.2468	1.05887	1.18537	0.852119	0.672979	0.823373	1.05296	1.02114	0.978859	1.12451	0.680827	0.974335	0.826937	1.08381	0.956108	0.689704	2.42186	1.60223	2.00039	4.27891	2.85828	2.73728	3.71175	2.33772	2.2759	3.3541	2.08781	3.04455	1.99231	4.56887	2.96254	5.32319	3.80917	3.67428	3.48773	3.16084	3.32024	1.60008	4.59482	5.63616	3.79133	3.81956	4.20248	3.93605	3.31827
Octanoic acid (caprylate)	0.819702	1.17141	1.01496	1.22021	1.02303	1.06487	1.04253	0.924938	0.871049	0.970719	1.01221	1.05819	1.06499	0.987794	0.842706	1.08926	0.916913	0.927535	0.855075	0.783904	2.0015	1.96525	2.98254	2.96678	2.43024	2.18646	2.57953	1.6252	2.25749	2.68561	2.28097	2.34033	2.51555	3.23601	2.23816	4.85189	2.83619	3.38617	2.47665	2.33828	2.91573	2.87161	3.89413	5.88338	3.92527	4.65691	4.0068	3.28277	2.80913
Nonanoic acid (pelargonate)	0.85993	1.1059	1.12103	1.31402	0.87424	1.18838	1.11297	0.88221	0.936621	0.896564	1.06148	1.08842	1.63748	1.10845	1.04737	0.952634	0.768452	0.819834	0.68595	0.605951	2.89089	1.68376	2.21173	2.91452	2.82047	1.77031	2.80764	1.6713	3.34778	2.36973	2.28713	3.62561	2.89729	3.73003	2.77901	6.54563	3.85538	4.76471	3.24609	2.87803	2.562	2.06781	3.70616	3.75542	4.28702	3.30817	4.38795	4.14665	2.92269
Decanoic acid (caprate)	0.994494	0.82241	0.722713	1.15651	0.901747	0.956722	1.02294	0.700371	0.651015	0.998634	1.37775	1.15585	1.18235	1.00137	1.00914	1.39089	0.74872	1.03033	0.950646	1.18292	1.32067	1.79343	1.20079	1.2403	1.09846	1.09018	1.10471	1.19626	1.37904	1.68263	1.01469	1.2566	0.928147	1.22228	1.03803	1.23859	1.43114	1.30572	1.1866	2.2583	1.11284	0.779035	1.6167	1.21386	1.18338	1.09736	1.08365	2.2579	0.88281
Dodecanoic acid	0.92262	1.11794	1.18673	1.33231	1.20154	1.03115	0.85525	0.906378	0.821008	0.618756	1.09519	1.408	0.900829	0.758288	1.17156	1.17257	0.968853	1.26536	0.936176	0.965614	1.84888	2.01864	1.70618	2.20128	1.89963	1.21797	2.15892	1.59732	1.75284	1.68708	1.38071	2.12995	1.2905	2.10397	2.07017	3.1852	2.80438	2.73181	1.74365	1.69679	1.95632	1.16778	2.23283	2.61808	2.38614	2.05881	2.58612	2.77139	2.54611
Tetradecanoic acid	0.972664	1.05593	0.946603	1.0546	0.763581	1.0906	0.958107	1.15926	0.967005	0.935407	1.25418	1.21703	1.02734	0.842646	0.743746	1.25035	1.48392	1.03412	0.946167	0.601884	2.91778	3.38792	2.35343	4.02037	4.56612	4.37114	4.736	2.43332	4.2408	3.0037	3.8111	4.40855	1.76481	5.19661	3.50211	7.06832	5.21857	4.97297	3.38661	4.14059	5.09014	1.72072	5.69031	7.28085	6.27761	4.34676	5.29303	4.89351	5.66551
Hexadecanoic acid	0.839159	0.967099	1.03855	1.12536	0.684146	1.49651	0.970935	1.03175	1.07648	0.808583	1.08252	1.17676	0.875941	0.886783	0.852029	1.14823	1.02907	0.933187	1.09472	0.940104	0.957438	1.00695	1.0734	1.08502	1.29313	1.13447	1.23137	1.16414	1.18263	1.01846	1.29002	1.16395	0.912139	1.47861	1.27965	1.70569	1.60139	1.10761	0.840398	1.20343	1.06836	0.774421	1.40621	1.07091	1.01267	1.04633	1.00311	0.966786	1.07214
Octadecanoic acid	0.157986	0.704266	1.33166	1.13973	0.836532	1.00912	1.5185	0.289917	1.61437	0.977007	1.91298	1.21099	1.33816	1.24467	0.351403	1.24258	0.605792	0.921117	0.855334	0.990881	0.905726	0.464834	1.71343	1.06495	0.856352	0.500312	1.48705	0.772646	1.89481	1.01909	0.34072	1.48196	0.197808	2.16394	1.02762	1.60581	2.46507	0.962375	0.929018	1.52873	1.82637	0.209209	0.993895	0.345852	0.424217	0.515325	0.513203	0.535468	1.73382
Tetradecenoic acid	0.562116	1.37306	1.14657	0.746302	0.672191	1.11228	0.659446	0.775832	0.887721	0.373218	1.61569	1.64271	1.27824	0.623565	1.38217	3.39565	1.59449	0.871007	1.17398	0.851664	1.01218	2.22785	1.46377	1.25399	1.43596	1.35589	0.937161	1.18597	1.96348	0.857771	1.45483	2.02807	0.967682	2.5867	2.11825	3.62649	1.91033	1.53307	0.840966	1.15928	1.59658	1.35153	2.77827	3.26219	2.97555	1.8962	1.27863	2.09906	2.27886
Hexadecenoic acid	0.48021	0.76492	1.12384	0.610822	0.320685	1.06325	0.549888	0.982626	0.885019	0.428465	1.66625	2.43364	1.03114	0.399554	1.84847	2.8268	2.28889	0.79851	1.01737	1.16271	0.365596	0.678437	0.863256	0.475524	0.514892	1.00555	0.562934	0.945056	1.72171	0.505486	1.43745	2.42895	0.553175	1.80893	1.95285	3.15981	2.73693	1.03432	0.740952	1.01927	0.664084	0.464742	1.48821	0.706596	0.587115	0.925327	0.613571	0.944838	1.19299
Octadecenoic acid	0.815921	1.3786	1.44815	0.929118	0.54857	1.04649	0.528762	0.935469	1.23807	0.347078	1.92571	1.99748	0.953508	0.429351	2.12578	1.70366	1.54694	0.884991	0.720799	1.58975	0.916309	1.1101	1.48599	1.00014	0.710118	1.05001	0.688685	1.10323	2.38907	0.670623	1.64977	1.85225	0.777977	0.764387	1.95669	2.30873	1.60064	0.935354	0.670018	1.51702	1.02074	0.780858	2.03272	1.0903	0.83701	1.01037	0.638454	1.24275	1.46462
Octadecadienoic acid	0.830259	0.967755	1.25089	0.559318	0.606654	1.03224	0.510962	1.12352	1.258	0.328982	1.92554	2.04579	0.967759	0.537438	1.57982	1.80093	1.78728	0.807554	0.872032	1.07269	0.764703	0.733836	0.986681	0.456514	0.452541	0.874759	0.50538	1.01661	2.22295	0.591349	1.96639	1.49781	0.793744	0.687642	1.59552	1.25965	1.50548	1.24463	0.759832	1.26087	1.2014	0.475453	1.01243	0.08906	0.14008	0.727655	0.348898	0.992055	1.59061
Octadecatrienoic acid	0.711299	0.761303	1.53955	0.432072	0.495757	1.05276	0.407636	1.06178	0.837828	0.18172	1.95039	2.22284	0.910911	0.597712	1.89696	2.01794	2.17831	0.966758	1.57999	1.03324	1.22107	0.772228	1.21276	0.197381	0.277117	0.65046	0.328616	1.11351	2.61215	0.433721	1.25655	1.25359	0.731178	0.58253	1.33461	0.573632	1.88596	1.24909	0.735146	0.771262	1.09902	0.313031	0.678382	0.0190453	0.0445931	0.316902	0.142182	0.84173	1.05459
Eicosatetraenoic acid	2.61085	0.505911	0.795187	0.240751	0.901444	0.366918	0.633321	1.08953	0.13738	0.202805	1.66638	1.19667	1.42493	0.668258	1.81117	1.424	1.3993	0.910468	2.15262	1.79987	3.72777	1.38388	0.936306	0.140063	0.101074	0.187354	0.14385	0.657004	0.755234	0.678542	1.8041	1.03955	0.628369	0.650909	0.761416	0.0936484	0.390232	0.872659	0.443114	0.811215	3.29979	0.588104	0.474947	0.0541362	0.0730698	0.125224	0.0927045	0.26963	0.797709
Eicosapentaenoic acid	2.57847	0.599338	1.18946	0.178653	0.715296	0.398214	0.583509	1.43856	0.249012	0.12955	1.80605	1.02892	0.932031	0.544786	1.70934	1.24187	1.46795	0.971083	1.64972	1.24964	1.97983	1.10335	0.841515	0.0534885	0.0532757	0.121525	0.0633703	0.575483	0.580245	0.46159	1.36223	0.527427	0.501331	0.437424	0.75246	0	0.266477	0.640309	0.188461	0.307378	2.14773	0.529339	0.190669	0	0.0614546	0.303979	0.058284	0.330445	0.443668
Docosahexaenoic acid	0.817271	0.490268	1.10069	0.13917	0.280901	0.390299	0.297922	1.0515	0.221368	0.264245	1.77688	1.66253	1.05411	0.911007	1.08447	1.6104	1.08548	1.45848	1.12988	0.9485	2.53599	0.933644	0.922515	0.215205	0.246244	0.17375	0.203208	0.521671	0.400447	0.372423	0.857055	0.634107	0.557085	0.525625	0.421424	0.192547	0.273379	0.64281	0.291542	0.298349	2.03689	0.532196	0.327068	0.231965	0.15196	0.284948	0.303575	0.307867	0.435987
Dodecanedioic acid	0.884735	1.47881	0.987904	0.931127	0.898939	0.913671	0.847707	0.948539	1.0172	1.07011	1.39917	1.86767	1.01076	0.814382	1.16255	3.33065	1.34992	2.02458	0.989244	0.874308	1.92019	2.98265	2.81752	2.04223	2.33163	2.15563	2.80596	1.6195	1.95652	2.1282	2.8005	2.7708	2.84552	3.86582	2.69594	7.36912	3.55823	4.27393	2.58513	2.0272	3.41384	2.73603	5.24167	6.23619	3.69637	4.10584	5.70168	4.15019	3.91589
(8Z-11Z-14Z)-Icosatrienoic acid	1.25132	1.01246	0.944612	0.356269	0.706317	0.704479	0.670199	1.46833	0.612073	0.51801	1.18673	1.51329	0.987539	0.799053	1.87636	1.88841	1.8068	0.877841	1.08872	1.70003	2.56672	1.64197	1.24794	0.223092	0.272922	0.446189	0.35627	0.896677	1.59876	1.34383	1.73282	1.13018	0.754344	1.03918	1.28999	0.0895329	0.80977	1.15686	0.704088	1.10407	2.87298	0.720656	1.00214	0.0398905	0.0843751	0.391228	0.175475	0.817495	1.98692
(5Z-8Z-11Z-14Z-17Z)-Icosapentaenoic acid	2.57847	0.599338	1.18946	0.178653	0.715296	0.398214	0.583509	1.43856	0.249012	0.12955	1.80605	1.02892	0.932031	0.544786	1.70934	1.24187	1.46795	0.971083	1.64972	1.24964	1.97983	1.10335	0.841515	0.0534885	0.0532757	0.121525	0.0633703	0.575483	0.580245	0.46159	1.36223	0.527427	0.501331	0.437424	0.75246	0	0.266477	0.640309	0.188461	0.307378	2.14773	0.529339	0.190669	0	0.0614546	0.303979	0.058284	0.330445	0.443668
(7Z-10Z-13Z-16Z-19Z)-Docosa-7-10-13-16-19-pentaenoic acid	0.993494	0.33253	1.00651	0.132987	0.420613	0.181368	0.304916	1.38254	0.0595579	0.211157	1.5409	1.91022	0.971936	0.973635	1.1696	1.55168	1.4937	1.31909	1.20521	1.06181	2.72732	1.25764	1.01768	0.143291	0.066323	0.26615	0.0597119	0.707084	0.623215	0.64748	1.17594	0.64868	0.403254	0.556038	0.388983	0.0499748	0.43848	0.847025	0.413927	0.443194	2.80786	0.425864	0.478894	0.0348123	0.0387625	0.176457	0.167152	0.438124	0.873084
alhpa-tocopheronolactone	1.57077	1.54068	0.96405	1.78811	1.44512	1.13294	1.36529	1.10855	0.963629	1.37084	0.81852	0.898014	0.926535	1.00417	0.802336	0.939854	0.995827	0.75672	1.06508	0.689268	6.96268	5.5608	7.66362	5.88791	7.28979	8.08419	8.08419	5.00005	7.10287	6.12155	10.9347	10.187	9.71972	7.66362	11.1216	15.0936	10.6076	11.0281	6.3552	9.25242	10.7945	6.63558	12.6169	10.2337	13.2244	11.402	13.2244	12.3833	11.402
dihydroxy-octadecanoic acid	1.4587	1.81004	1.36997	1.48201	1.42943	2.8283	1.25614	1.12375	1.10578	1.03891	0.961087	0.841656	0.724061	0.892712	0.196672	0.27975	0.198877	0.1571	0.196926	0.122156	15.2428	16.5443	19.3726	24.0531	19.1724	51.8105	21.5001	11.964	14.2416	17.1701	14.567	15.8185	15.8685	28.0327	15.3429	30.786	15.1177	20.1235	14.9174	50.8094	22.3511	16.8947	29.7848	38.0444	38.2947	84.0982	32.538	25.0292	26.0304
hydroxy-dodecanedioic acid	1.08426	1.92328	1.36981	1.74892	1.35703	1.52132	1.76737	2.22795	1.20637	1.75641	0.563979	0.689294	0.821951	0.915742	0.179395	0.254989	0.212843	0.181533	0.183734	0.114641	4.40682	5.2905	4.50747	7.66588	5.7629	6.58498	7.69193	6.48623	4.42298	5.69614	5.04042	6.30298	6.22874	10.562	4.97718	11.4415	5.99144	7.17775	7.38765	6.67534	6.32432	6.14111	8.74787	10.7337	7.45818	8.93221	10.7843	10.0112	8.34736
dihydroxy-hexadecanoic acid	1.38385	1.64908	1.30471	1.75888	1.31108	1.82698	1.58116	1.56124	1.2291	1.59279	0.688741	0.565056	0.716101	0.770898	0.111713	0.184378	0.162085	0.105999	0.110473	0.0582391	12.9385	11.8274	12.8848	17.6934	16.3309	22.9917	18.5205	9.02548	13.2061	15.7594	14.1231	15.0505	15.4558	21.6544	12.4885	24.4523	16.5181	16.7161	14.8214	21.2199	18.2558	14.3702	24.9787	32.6291	30.6154	37.5232	24.0462	20.2037	22.1031
trihydroxy-octadecenoic acid	1.32812	1.35162	1.02126	1.58669	1.16137	1.17532	1.15399	1.13678	0.800555	1.37513	0.824634	0.774175	0.881593	1.10033	0.632687	0.91366	0.779416	0.640395	0.978735	0.862589	1.68071	1.92753	1.52792	2.23311	1.57493	1.96279	2.06857	1.73948	1.55143	2.1626	1.64545	1.72773	1.55143	2.43292	1.6337	2.1861	1.86876	1.84526	2.15084	1.49266	2.15084	1.73948	2.45643	3.18513	2.80902	2.28013	2.87954	2.40941	2.22136
tetrahydroxy-octadecanoic acid	1.37218	1.51334	1.04874	1.46202	1.38602	2.64749	1.16898	1.12939	0.793771	1.24952	0.611912	0.628653	0.651389	0.953436	0.420221	0.504213	0.5219	0.60186	0.58214	1.04656	1.95397	1.63376	1.63868	2.306	2.17009	21.8335	2.14625	1.38674	1.5	2.2439	1.65937	1.68955	1.57298	2.57971	1.55617	1.85224	2.00989	1.9877	2.06349	21.0538	2.57926	1.5729	3.38368	3.38	3.25954	31.3857	2.92513	2.22077	2.46676
epoxy-octadecanoic acid	2.18008	2.30799	2.098	1.59907	1.54045	0.185095	1.84988	1.4233	1.63895	1.39025	1.08481	0.878471	0.561568	0.915191	0.164832	0.228421	0.181932	0.138521	0.191219	0.110227	39.672	38.1461	32.6531	43.334	50.0477	0.719589	46.996	22.613	40.2823	41.503	31.1272	42.4185	37.841	50.0477	32.9583	65.3062	43.334	67.1372	36.6203	0.795146	45.7754	36.9255	69.5785	60.4235	60.4235	0.844573	72.9354	57.9821	54.3201
PC(10:2-10:2)	0.321187	2.52784	1.04924	4.70723	2.84265	5.05405	2.62434	0.98788	3.2266	3.67053	0.542237	0.97443	0.571911	0.301659	0.948089	0.189577	1.01212	0	1.14255	0.687509	0.920588	1.31274	1.13855	2.55901	4.59158	3.71053	3.9104	5.38757	3.89241	2.2757	0.813064	3.04125	3.19322	3.03657	2.38688	7.51818	3.42158	2.13411	4.14992	2.22786	2.1407	0.933248	3.68462	3.03929	6.77645	2.83417	3.21342	6.49421	3.46612
PE(16:0-0:0)	1.27244	2.28631	2.10284	2.66247	2.73852	1.77264	2.18358	3.27835	1.82607	2.50829	0.72756	0.606004	0.501383	0.670062	0.0954974	0.11489	0.331073	0.124479	0.420967	0.354827	79.2272	61.6168	90.1146	51.5063	57.0831	48.3597	72.4128	55.2575	66.7412	69.2564	49.5648	73.4173	100.339	65.979	56.5211	114.545	75.3403	64.0724	112.89	70.6424	120.946	61.0133	85.011	133.663	160.412	79.3788	105.288	98.9037	120.394
PE(20:4-0:0)	0.976643	0.870179	1.35266	0.903348	1.10457	1.027	0.84306	0.859043	1.03716	1.0785	0.746447	0.886983	0.989386	1.01061	0.487345	1.40811	1.14131	1.08989	1.01355	0.616624	1.28064	0.667525	0.493246	0.763546	0.578715	0.577837	0.735356	0.603413	0.701229	0.786184	0.549661	0.56286	0.412447	0.682524	0.550758	0.383796	0.861049	0.636568	1.01202	0.467847	0.953855	1.77625	0.571624	0.38938	0.458845	0.531659	0.435653	0.439917	0.561712
PE(P-16:0-0:0)	1.4254	0.864326	0.737072	0.3349	0.513716	1.10035	0.758272	1.28566	0.869132	1.27406	1.14206	0.988768	0.714265	0.598228	1.57293	1.01123	1.32668	0.520663	1.18326	1.14378	1.00246	0.973107	0.333644	0.900253	1.35933	1.47671	0.989396	1.24976	1.03617	1.20996	0.737467	0.843485	1.118	0.95786	1.1606	1.44786	1.97182	0.582913	1.3913	0.734996	2.84179	0.80018	1.07414	1.77003	2.23233	1.51757	1.12655	1.54301	1.31252
PS(18:1-0:0)	0.960091	1.0752	0.567908	1.13472	1.44532	0.56987	0.870949	1.29222	2.34683	2.37565	0.837959	0.602806	1.02047	0.587498	0.648832	1.48256	0.979528	0.461885	1.19169	1.32979	0.818719	0.602367	0.400302	1.10735	1.18455	0.76046	1.48319	1.21928	2.60165	2.14354	1.23646	1.59761	1.18493	0.776929	0.514372	1.79975	2.2823	0.680133	3.35773	1.39303	2.97609	1.31339	3.0778	1.69287	1.90116	2.53407	0.880384	2.21686	2.14071
Glycodeoxycholate	3.50887	0.569959	2.0896	0	3.78405	5.43643	0	1.23659	0.481603	0	4.41452	18.8871	0.335811	0.569343	1.72057	0.763412	0	6.94333	8.44658	0.554049	3.28814	0.410151	3.61278	0.542973	6.71739	5.91346	0	1.87291	0.468276	0.357863	5.67661	15.608	1.21014	1.25779	1.43537	3.22012	1.18814	8.83084	8.02692	0.635146	5.35506	0	5.5228	0	7.46091	6.42431	0	2.64258	0.455785
HODE	0.500963	2.63222	1.21849	2.9853	0.886654	2.77031	0.866606	1.27487	4.7382	1.38068	0.600376	1.00068	0.363918	0.219356	0.999325	1.33895	1.47322	0.179344	0.35118	0.840925	1.68128	5.0026	3.99376	7.78338	7.74673	12.2437	8.22714	7.47002	10.9908	4.90022	3.84497	9.33484	4.31599	4.7457	8.23695	54.2489	12.5984	5.78702	6.7077	8.5447	9.1959	7.21058	26.3325	35.2685	35.5677	22.5186	14.1286	20.6163	21.7098
9(S)-HODE	1.01019	1.49972	1.34707	1.37202	0.948512	1.25025	0.710633	8.17607	1.61741	0.563037	1.20123	1.23528	0.708492	0.618605	0.906346	1.21478	0.989814	0.971681	0.647142	0.843344	7.37785	8.63335	7.7337	8.47203	10.3812	0.168204	8.4152	5.36515	9.57366	7.59767	8.89811	10.5236	7.56699	10.2834	9.90078	25.9999	12.5362	14.6093	8.00188	0.143232	9.52996	5.82136	14.6531	16.4428	19.123	0.191818	11.5094	9.67711	11.3872
HETE	0.996528	2.96558	0.750611	3.40713	3.06274	3.35258	2.14149	0.715396	3.50082	3.78065	0.372273	0.491275	0.390697	0.265448	1.09147	0.471156	1.00347	0.196276	0.590614	1.25518	3.57225	7.24949	3.52749	5.06961	5.964	7.24098	6.41386	3.77872	5.75222	4.84143	2.3446	4.28349	4.10873	4.18822	5.50585	8.69897	4.54957	5.14205	5.19106	6.87124	8.97973	4.12256	10.87	17.8089	12.5348	9.60816	10.2034	10.0762	11.2347
Prostaglandin A2-B2	1.23692	2.93457	0.960659	0	0.946939	0.857399	1.10936	0.68156	0.854715	0.874281	0.740141	1.15491	0	0	2.70543	1.22612	1.1816	1.32906	2.4763	1.03934	0.702118	2.75489	1.44974	0.846153	1.5103	2.16437	1.23417	1.19703	1.54049	1.48457	1.77766	2.72924	1.10552	3.02732	1.06828	4.5602	2.32364	4.23291	1.04074	1.23101	1.53544	1.14077	0	3.10695	1.4531	3.23078	1.15923	2.40068	1.62691
Prostaglandin D2-Thromboxane A2 (isobars)	1.01303	0.574589	1.74025	0.986974	1.45843	0.910282	0.813868	0.961622	1.97726	1.31441	0.899649	0.977667	1.65818	0.563485	1.16731	0.608431	1.63909	1.32232	1.04982	0.783841	0.556217	1.01171	1.30133	1.21838	0.749068	1.36441	1.38786	0.841338	0.72382	0.578657	1.50541	1.68713	0.761054	0.581417	0.467596	0.59687	0.408512	0.588984	1.1096	0.716767	1.16708	1.08519	0.588593	0.855324	1.70154	0.570099	0.509711	0.962434	1.06512
Prostaglandin F2alpha-beta-D1 (isobars)	2.61482	2.122	0	0	1.14674	0	0	1.18952	1.06148	1.84165	0	1.1894	1.14271	0	0	0	0.938524	1.73236	1.79115	0	26.6213	19.7109	23.9906	25.094	28.9247	2.69455	30.4737	22.4415	18.5447	27.598	23.2083	31.9312	33.9486	48.3785	25.3068	44.0141	28.3479	41.3471	33.32	5.00423	39.8882	31.7542	55.3519	33.3511	63.6034	5.83311	58.5747	38.3443	56.4669
Prostaglandin D3 (isobars)	0	0.883177	1.19117	1.20976	1.10235	1.04333	0	0	1.22183	1.19704	0	0.897255	1.21054	0	1.45185	1.15914	0.885574	0.95667	0	1.26523	3.30065	1.23476	1.07007	4.34413	3.8117	0.833392	1.99126	2.33546	3.51527	3.25376	2.95353	3.30443	1.48286	5.34163	2.77557	2.77003	3.83192	1.81157	4.51088	0.96416	1.82066	2.67134	1.85846	4.01783	3.26848	1.1037	4.0111	1.8844	3.08325
2-3-Dinor-8-iso prostaglandin F2alpha	1.06085	1.61164	1.37831	1.60431	1.60117	0.633639	1.06124	1.49461	0.927803	1.34689	0.939154	0.816972	0.839698	1.42789	0.69521	1.10582	0.485602	0.665399	0.81284	0.410376	6.73784	6.54653	7.0339	6.60351	6.87119	1.05486	8.09039	5.17233	7.33816	7.38735	8.16671	7.58215	6.82248	8.94327	5.99305	11.7998	8.26302	9.84789	8.23746	0.808212	10.4445	9.3878	14.3016	10.7233	14.23	1.10298	13.8064	12.4855	12.9999
Thromboxane B2	1.50248	1.78597	0.818548	0.869399	1.56236	1.96655	2.00518	1.05777	0	1.26477	0.923379	0.783942	1.24237	1.44214	0.707044	1.0331	0.72389	0.495375	0	0.9669	4.46561	4.33044	5.42436	4.79854	6.01741	11.8941	6.53303	4.434	5.53068	5.38297	5.99928	6.01565	5.99091	7.76199	5.18278	6.73421	7.28764	6.44065	6.24141	10.5424	10.3535	6.1908	12.2469	11.7624	11.4423	15.8996	11.5494	9.01276	9.46642
Leukotriene A4	0.549533	3.5228	1.28923	2.16904	1.7292	2.62007	2.50595	0.808972	3.45626	2.03118	0.594826	0.202172	0.238381	0.4364	1.43135	0.733136	1.19103	0.23086	0.240954	0.376823	2.31241	5.65245	3.01674	2.41387	2.67224	4.8266	4.9915	3.83875	5.12831	1.86074	1.84476	3.38473	2.35545	2.67083	4.16319	3.54361	5.3607	3.69603	3.16977	3.19964	4.77855	3.33704	6.67383	7.36081	5.5626	5.28401	5.45701	8.09742	7.02633
Cholesterol sulfate	2.74635	0.794079	1.04023	0.870653	1.04902	1.15167	0.648154	1.65113	1.90352	0.956962	0.959769	2.02355	0.760474	0.826391	1.18755	0.804427	2.07203	0.596093	0.805531	1.10088	1.6517	0.880821	1.25061	1.06101	1.292	1.00441	0.552534	1.28019	1.55286	0.91398	0.779739	1.13238	0.922405	0.790018	1.04956	0.733856	1.74339	0.973182	0.751824	0.815173	2.98656	0.629079	1.02465	1.24743	1.65336	1.03478	0.966283	1.47189	1.71476
Cortisol	0.499529	1.00624	1.02541	1.05557	0.457515	0.539359	0.705158	0.29107	0.741893	0.251851	0.912658	1.11973	0.993764	1.37913	0.907017	1.07601	1.26171	1.38002	1.28351	2.08453	0.52061	0.609323	0.280662	0.870526	0.546486	0.565878	0.637341	0.585904	1.10368	0.372099	0.421056	1.03118	0.730764	1.24004	1.1342	1.00839	1.46445	0.976585	1.0054	1.41674	0.375036	0.363196	0.765961	0.715393	0.383422	0.520054	0.490985	0.450248	0.862041
Cortisone	0.707897	0.626087	1.33478	0.950782	0.743432	0.735231	1.2763	0.408056	0.857956	0.540081	1.48053	1.12422	0.84856	0.915161	1.08223	1.07796	1.25654	1.12601	1.04922	1.40721	0.606283	0.404834	0.34187	0.521185	0.918322	0.549132	0.752947	0.825747	1.08134	0.790666	0.544403	0.95172	0.682182	0.731404	1.08227	0.893174	1.07229	0.663565	0.949518	0.772113	0.517948	0.281645	0.750159	0.431149	0.704275	0.554892	0.662223	0.473333	0.82671
Cholesterol	NA	NA	NA	NA	NA	NA	NA	NA	NA	NA	NA	NA	NA	NA	NA	NA	NA	NA	NA	NA	NA	NA	NA	NA	NA	NA	NA	NA	NA	NA	NA	NA	NA	NA	NA	NA	NA	NA	NA	NA	NA	NA	NA	NA	NA	NA	NA	NA	NA
N-hexadecanoyl-ethanolamine	0.946898	1.09707	1.24323	0.89554	0.737049	0.824777	0.567459	1.05526	0.690151	0.784973	1.20822	1.20304	1.2116	0.660565	1.34473	0.869775	1.0531	1.88879	1.43433	0.812324	2.24923	2.22162	1.61316	2.1089	2.05901	1.9567	1.76841	1.77873	2.0416	2.1527	1.58492	2.02306	2.29568	1.74095	2.8809	1.83592	2.4347	1.71534	1.8592	2.31874	5.19599	2.37827	2.8006	4.64625	3.02338	2.86571	3.72525	3.51882	3.78429
N-(Octadecanoyl)-ethanolamine	0.887824	0.902037	1.26079	0.972367	0.661291	0.926899	1.09343	0.702064	1.10008	0.665967	1.53965	1.18365	1.02763	0.758384	1.39459	1.25197	1.42501	1.30825	0.840904	0.816985	1.48038	1.32815	1.27348	1.28405	1.2911	1.44168	1.57668	1.58157	1.70614	1.57104	1.39281	1.7878	1.48496	1.13966	1.36695	1.17619	2.08453	1.4527	1.51826	1.56852	1.92377	0.992283	1.61738	1.82612	1.35843	1.18569	1.93369	2.28272	1.93533
N-(Hexadecanoyl)-ethanolamine	0.946898	1.09707	1.24323	0.89554	0.737049	0.824777	0.567459	1.05526	0.690151	0.784973	1.20822	1.20304	1.2116	0.660565	1.34473	0.869775	1.0531	1.88879	1.43433	0.812324	2.24923	2.22162	1.61316	2.1089	2.05901	1.9567	1.76841	1.77873	2.0416	2.1527	1.58492	2.02306	2.29568	1.74095	2.8809	1.83592	2.4347	1.71534	1.8592	2.31874	5.19599	2.37827	2.8006	4.64625	3.02338	2.86571	3.72525	3.51882	3.78429
N-(9Z_12Z_15Z-octadecatrienoyl)-ethanolamine	NA	NA	NA	NA	NA	NA	NA	NA	NA	NA	NA	NA	NA	NA	NA	NA	NA	NA	NA	NA	NA	NA	NA	NA	NA	NA	NA	NA	NA	NA	NA	NA	NA	NA	NA	NA	NA	NA	NA	NA	NA	NA	NA	NA	NA	NA	NA	NA	NA
N-(9Z_12Z-octadecadienoyl)-ethanolamine	0.647298	0.921737	1.74493	0.670736	0.357887	1.16209	1.73089	1.30149	0.952587	0	0.863351	1.16117	2.12096	0.895102	1.40322	1.12189	0.721056	1.88877	1.04741	0.855568	4.38431	3.90568	2.43654	4.23931	4.57147	3.93129	3.1535	1.65405	3.02804	3.45302	3.28845	3.49015	1.47982	3.27221	2.18297	3.96886	4.41275	3.08208	3.31364	3.7407	4.0784	2.56755	4.99574	8.9791	6.24627	5.70989	5.89548	5.5844	5.24586
N-(9Z-octadecenoyl)-ethanolamine	0.939243	1.23816	0.9916	1.02148	0.811976	1.19956	1.04755	1.14709	0.674311	0.738738	1.02613	0.990662	0.855506	0.599232	1.1905	1.4468	1.15071	1.0084	0.96056	0.905983	2.40292	3.33247	2.88224	1.8249	2.49971	1.83345	2.66372	3.00067	2.79344	2.05519	2.42367	1.90963	2.16677	2.29141	1.88605	2.28206	3.16211	1.80139	2.23641	1.63003	3.90734	2.31098	3.93235	4.90298	3.83456	3.4649	4.35006	2.87151	5.31357
N-(7Z_10Z_13Z_16Z-docosatetraenoyl)-ethanolamine	0.79668	0.456258	0.852642	0.687154	1.07459	0	0	1.32259	0	1.29334	1.9282	1.83913	2.20739	0.786709	1.37011	0	2.11299	0.925416	1.3338	1.09055	4.72059	0.497627	1.01824	0.775677	0	0	0	0.513613	0.868547	0	1.33039	0.783286	0.764019	0.446674	0	0	0.604216	0	0	0	4.03741	0	0	0	0	0	0	0.589685	0
N-(11Z_14Z-eicosadienoyl)-ethanolamine	0.91176	0.705318	2.09515	0.266158	0.844968	1.11953	1.11576	1.8924	1.01676	3.77032	0.683752	1.41471	3.61876	1.63517	0.804008	0.671282	0.983236	2.16836	0.923526	0.330735	0.332807	1.47787	0.57203	0.348163	0.71324	0.297372	0.225771	0.42521	1.46161	0.176752	0.26367	0.498265	0.321613	0.150705	0.912311	0.510036	0.57875	0.217819	0.621623	0.177243	0.299188	0.438085	0.194856	0.386879	0.11318	0.242904	0.206005	2.60936	0.143427
N-(11Z-eicosaenoyl)-ethanolamine	0.671182	0.572214	1.48082	0.339599	0.613934	1.00636	0.993644	1.18997	1.03369	2.43074	0.680831	1.30415	2.31407	1.24432	0.455057	0.385575	1.13604	1.53559	0.879175	0.223968	0.266664	0.838716	0.694381	0.339086	0.666975	0.333321	0.286654	0.307783	1.14961	0.244448	0.188679	0.304658	0.307632	0.242644	0.631894	0.356432	0.563574	0.183258	0.512541	0.163143	0.323313	0.273505	0.242812	0.414586	0.208884	0.156867	0.246033	1.53156	0.163955
1-hexadecanoyl-sn-glycero-3-phosphoethanolamine	1.27244	2.28631	2.10284	2.66247	2.73852	1.77264	2.18358	3.27835	1.82607	2.50829	0.72756	0.606004	0.501383	0.670062	0.0954974	0.11489	0.331073	0.124479	0.420967	0.354827	79.2272	61.6168	90.1146	51.5063	57.0831	48.3597	72.4128	55.2575	66.7412	69.2564	49.5648	73.4173	100.339	65.979	56.5211	114.545	75.3403	64.0724	112.89	70.6424	120.946	61.0133	85.011	133.663	160.412	79.3788	105.288	98.9037	120.394
1-(5Z_8Z_11Z_14Z-eicosatetraenoyl)-sn-glycero-3-phosphoethanolamine	0.976643	0.870179	1.35266	0.903348	1.10457	1.027	0.84306	0.859043	1.03716	1.0785	0.746447	0.886983	0.989386	1.01061	0.487345	1.40811	1.14131	1.08989	1.01355	0.616624	1.28064	0.667525	0.493246	0.763546	0.578715	0.577837	0.735356	0.603413	0.701229	0.786184	0.549661	0.56286	0.412447	0.682524	0.550758	0.383796	0.861049	0.636568	1.01202	0.467847	0.953855	1.77625	0.571624	0.38938	0.458845	0.531659	0.435653	0.439917	0.561712
1-(1Z-hexadecenyl)-sn-glycero-3-phosphoethanolamine	1.4254	0.864326	0.737072	0.3349	0.513716	1.10035	0.758272	1.28566	0.869132	1.27406	1.14206	0.988768	0.714265	0.598228	1.57293	1.01123	1.32668	0.520663	1.18326	1.14378	1.00246	0.973107	0.333644	0.900253	1.35933	1.47671	0.989396	1.24976	1.03617	1.20996	0.737467	0.843485	1.118	0.95786	1.1606	1.44786	1.97182	0.582913	1.3913	0.734996	2.84179	0.80018	1.07414	1.77003	2.23233	1.51757	1.12655	1.54301	1.31252
3-pentadecanoyl-sn-glycero-1-phosphocholine	1.26766	0.74547	1.25546	0.970322	1.05581	0.979706	1.26734	1.02029	0.871711	0.845612	1.90713	0.879709	1.35092	1.12443	1.37358	0.770425	0.979538	0.728498	1.16291	0.846592	1.35391	0.877549	0.891632	0.956601	1.08207	1.0391	1.41928	1.35841	0.969631	1.05036	1.34843	0.843379	1.16309	1.10418	1.15523	0.689267	0.996721	0.725739	1.16702	1.05846	1.64985	0.47507	1.2858	1.13568	1.57188	1.07127	1.6258	1.31924	1.14933
2-(2E_4E-decadienoyl)-3-(2E_4E-decadienoyl)-sn-glycero-1-phosphocholine	0.321187	2.52784	1.04924	4.70723	2.84265	5.05405	2.62434	0.98788	3.2266	3.67053	0.542237	0.97443	0.571911	0.301659	0.948089	0.189577	1.01212	0	1.14255	0.687509	0.920588	1.31274	1.13855	2.55901	4.59158	3.71053	3.9104	5.38757	3.89241	2.2757	0.813064	3.04125	3.19322	3.03657	2.38688	7.51818	3.42158	2.13411	4.14992	2.22786	2.1407	0.933248	3.68462	3.03929	6.77645	2.83417	3.21342	6.49421	3.46612
Bilirubin	0.92405	1.3812	1.36375	1.83324	1.31774	0.999797	1.0002	0.968564	0.56298	1.08985	0.848265	0.746143	1.023	1.3056	0.625058	1.0404	0.650804	0.957203	1.19704	0.575079	1.09859	0.946324	0.465611	1.05628	0.876097	1.72733	1.35249	1.28776	1.60642	2.04529	0.411389	0.498981	0.249733	0.794863	0.351864	1.198	1.05632	0.589231	0.785663	0.786823	1.78815	0.903981	0.699955	1.52946	1.26631	1.62546	1.1942	1.97684	1.02984
phenylacetylglutamine	0.583321	1.04107	0.873231	0.653865	0.947047	0.792362	0.866558	1.36692	0.402095	1.06892	1.36208	1.19525	0.958934	1.79984	0.70004	1.43505	1.65197	1.22422	1.68632	0.732576	0.594456	0.821857	0.96744	0.578733	0.763864	0.692494	0.800568	1.68726	0.40178	1.05982	1.39445	1.1861	0.588854	1.59411	0.676402	1.46421	1.31184	1.17231	1.34941	0.47144	0.602586	0.640685	1.25338	0.730021	0.947473	0.70473	0.820227	1.69837	0.531403
phenyllactate (PLA)	0.952067	0.573765	1.31806	1.11876	0.960029	1.00512	0.902558	0.935889	1.02211	0.552405	1.57776	0.994881	1.86393	1.25482	0.742109	1.27316	0.632534	1.4973	1.2878	0.682049	0.54156	0.527931	0.40364	0.476942	0.753908	0.310022	1.10862	0.620704	0.936119	0.807114	0.582537	0.487384	0.461881	0.586602	0.753092	0.775845	0.929592	0.707908	0.654348	0.680335	0.450459	0.301646	0.293122	0.196797	0.364607	0.406349	0.602889	0.685476	0.501485
pipecolate	1.20597	0.993693	1.11494	1.08991	1.3495	0.986726	0.732635	1.00631	1.0141	0.639172	1.59493	1.04287	1.13724	0.909227	0.646598	0.66962	0.747209	1.23503	0.624939	0.816086	0.882017	1.17047	1.01404	0.853468	0.909693	0.648907	0.76111	0.720365	1.09317	0.842419	1.3228	0.769996	0.936062	0.736238	0.673317	0.620821	0.846671	0.894694	0.858688	0.939363	0.874154	0.69925	1.06712	1.02152	1.1333	0.745458	0.720797	0.899492	0.916026
S-lactoylglutathione	NA	NA	NA	NA	NA	NA	NA	NA	NA	NA	NA	NA	NA	NA	NA	NA	NA	NA	NA	NA	NA	NA	NA	NA	NA	NA	NA	NA	NA	NA	NA	NA	NA	NA	NA	NA	NA	NA	NA	NA	NA	NA	NA	NA	NA	NA	NA	NA	NA
Caffeine	0.985354	0.902773	1.86231	1.09275	1.52679	0.985859	1.01477	0.528493	0.860669	0.240977	1.58088	0.946457	0.945726	0.741211	0.77588	1.01414	1.31296	1.23537	1.56832	1.55051	0.915218	0.594508	0.414038	0.980456	0.768291	0.481137	0.785501	2.62561	0.959416	0.984697	0.426741	0.641341	0.621393	0.675575	0.772972	0.992863	1.16369	1.01178	0.880973	1.37561	0.369784	0.427093	0.215974	0.518308	0	0.768437	0.289356	0.95313	0.324547
Riboflavin	1.04887	0.996721	1.05758	0.988086	1.17148	0.950858	1.21585	0.912113	0.840915	0.84435	1.00372	0.999097	1.05853	1.3889	0.979626	0.926471	1.0009	1.35193	0.979342	1.2996	1.0287	0.842072	0.836035	0.968384	0.9553	0.867991	1.26557	1.03929	0.982046	0.746888	1.22742	1.10537	0.934698	0.891243	1.05375	1.02246	0.871544	0.971584	0.726028	1.03742	1.04237	0.435396	1.1483	1.16094	1.01544	0.919551	0.967027	0.927822	0.759791
2-Deoxy-alpha-D-glucoside	0.818281	0.76913	1.10137	1.27955	1.07827	0.992871	0.705713	0.669692	0.941417	0.683327	1.09416	1.27094	1.36926	0.956029	0.85671	1.00713	0.883975	1.10104	1.06061	1.18095	1.03682	0.652016	0.510605	1.0593	0.940587	0.666395	1.0242	1.13208	1.33744	1.2433	0.653848	1.03997	0.582938	0.487028	1.23351	1.27839	1.2087	0.796121	1.10742	1.39642	0.939432	0.495242	1.0228	0.785324	0.720076	0.726006	0.63007	0.736836	0.964756
cis-p-Coumarate	2.19475	0.525269	0.902659	0.42299	2.01172	1.37433	0.459436	1.15088	0.752294	0.983621	0.985833	1.08425	1.01417	0.254705	1.43399	0.940459	0.951612	1.50845	1.27415	1.0591	1.32776	0.666031	1.14393	0.677018	1.46278	0.991041	0.499598	1.1007	1.30626	0.845506	1.03711	0.854266	0.991271	0.524149	2.02467	1.55846	0.979971	1.26839	1.30259	1.44757	1.59	0.581573	0.908036	0.567648	1.58842	1.06895	0.772413	1.08524	0.896903
N-Acyl-D-mannosaminolactone	1.29345	1.25084	0.983661	1.1259	0.85783	1.1352	0.758207	1.56774	0.970847	0.94361	0.918346	1.14203	1.09158	1.20645	0.871365	0.723747	0.560996	1.01634	1.02578	0.608614	1.16208	1.09442	1.09893	0.871923	1.56102	1.13961	1.62321	1.4847	1.42025	1.37617	1.1633	1.04042	0.857775	1.18789	0.760338	2.16336	0.908366	0.905261	0.82345	1.03353	0.847581	0.88842	1.8673	1.34413	1.55017	1.63117	1.93818	0.876759	1.32624
N6-Methyl-L-lysine	1.46132	1.39978	1.02412	1.25859	1.03755	0.861113	1.00133	0.894489	0.998672	0.791846	1.06618	1.12803	1.03306	0.947945	0.623014	0.990424	0.86708	1.14907	0.706755	0.644341	1.54413	1.81894	1.15688	1.29242	0.908624	0.70111	0.848735	1.05384	0.680177	1.13618	0.873369	0.954914	0.648317	0.786184	1.02462	0.808248	1.37203	1.07222	0.839268	0.812741	2.1196	1.16588	0.970003	1.39642	1.04466	1.21671	1.04997	0.997375	1.15477
Shikimate 3-phosphate	0.568594	0.708643	0.881045	0.675895	1.17027	1.34569	0.471812	0.913053	0.847538	1.25205	0.577154	2.32143	1.03621	1.16161	1.30134	2.0903	0.963788	1.76926	1.54201	0.657651	9.40673	7.00887	5.29441	5.83647	6.25935	2.68666	6.83496	7.28168	11.8151	7.61102	2.47062	7.69589	8.59958	10.4182	4.4488	13.122	6.65321	16.8384	6.99777	6.24291	9.80117	11.7763	11.818	9.44051	7.43167	10.5349	6.77691	10.545	13.7374
Thioredoxin	NA	NA	NA	NA	NA	NA	NA	NA	NA	NA	NA	NA	NA	NA	NA	NA	NA	NA	NA	NA	NA	NA	NA	NA	NA	NA	NA	NA	NA	NA	NA	NA	NA	NA	NA	NA	NA	NA	NA	NA	NA	NA	NA	NA	NA	NA	NA	NA	NA
alpha-N-Peptidyl-L-glutamine	0	0	0	0	0	0	0	0	0	0	0	0	0	0	0	0	0	0	0	0	1.30787	1.25984	0.98015	3.86885	0	0	1.28159	0	0	0	0	0	0	1.38007	1.48122	0	1.50765	1.67438	0	1.48681	0	1.31125	0	0	0	1.79513	1.48265	0	0
N-Amidino-L-aspartate	0.0312401	0.0679125	0.0805697	0.244026	0.188951	0.149859	0.100388	0.0577977	0.100342	0.194049	0.0705114	0.0497576	0.18247	0.0944097	0.0511735	0.0588694	0.0340789	0.082315	0.0861244	0.0533248	0.669602	0.300099	0.273397	0.496764	0.465949	0.638732	0.686141	0.412701	0.46611	0.527746	0.605221	0.858526	0.250319	0.655004	0.416475	0.906467	0.774179	0.715077	0.788912	0.773115	0.944998	0.371389	0.731718	0.859822	0.90301	0.942183	0.908855	1.16759	0.768821
N-Acetylmethionine	1.20957	1.39845	1.50437	0.766296	2.18669	1.81647	0.846848	0.865249	1.32703	1.30965	1.28919	1.70078	1.19134	0.951963	1.39876	1.86846	1.46232	2.3148	1.54946	1.15126	0.771797	1.76716	1.56445	0.791119	1.65322	1.86616	0.835447	0.93207	1.16478	1.07579	2.00727	1.38548	1.26625	1.16516	1.87981	1.49785	1.26391	1.98008	1.78382	1.75569	0.917798	2.60628	1.75791	0.854444	1.99489	1.86641	1.23259	1.11734	1.39442
10-Hydroxydecanoic acid	9.26462	8.68108	11.1186	9.57716	10.5018	14.7921	9.42477	6.43148	10.2895	9.03506	11.1632	10.2818	10.0401	6.8518	7.55439	7.68434	8.24042	7.25788	8.5187	10.3038	7.67343	5.98428	6.61763	4.44595	6.29491	10.4884	6.54241	6.53605	9.60912	8.01732	7.42653	7.98717	3.84298	4.51408	6.47103	3.02545	5.46201	4.87427	8.25629	8.07612	7.8737	4.07756	9.48838	11.2197	7.6494	10.4686	8.63765	4.63516	9.08555
DEHP	0.00786894	0.0188101	0.0182575	0.0220822	0.0317075	0.0410719	0	0	0	0	0.027812	0.0157574	0.0324551	0.0301102	0.0105196	0	0	0.0294999	0.0133095	0.0221245	0.0377589	0.0188125	0.0256049	0.024095	0.0357563	0.0710362	0.0502216	0.0675447	0.060572	0.0718542	0.0596134	0.0793757	0.0163979	0.0568697	0.0846924	0.0916785	0.0495885	0.0607929	0.0566668	0.0443915	0.0203468	0.0131631	0.0466008	0.0287027	0.0586549	0.0128735	0.0373373	0.0484372	0.0785285
Acetate	1.01573	0.954716	1.36712	1.58829	1.33845	1.23244	0.875996	0.831284	1.16857	0.848209	1.35817	1.57761	1.69965	1.18671	1.06343	1.25014	1.09727	1.36671	1.31653	1.46591	1.287	0.809343	0.633811	1.3149	1.16754	0.827191	1.27133	1.40524	1.66015	1.5433	0.811617	1.2909	0.723597	0.604544	1.53114	1.58686	1.50035	0.988219	1.37464	1.73337	1.16611	0.61474	1.26959	0.974817	0.893825	0.901186	0.782102	0.914629	1.19755
[truncated: 392 more columns]

## Sheet: ANOVA
Results from Repeated Measure ANOVA and effect of storage time, species and interaction of the two variables, as determined via the software MetaboAnalyst 4.0
	Species (F value)	Species (raw p value)	Species (FDR adjusted p)	Time ( value)	Time (raw p value)	Time (FDR adjusted p)	Interaction (F value)	Interaction (raw p value)	Interaction (FDR adjusted p)
Thioredoxin	2650.7	5.8184e-57	1.4255e-54	4.731	0.00012039	0.00013655	4.731	3.6731e-07	4.8123e-07
IDP	1381.2	5.1638e-49	6.3256e-47	49.949	6.0577e-44	1.387e-43	49.949	9.002e-68	8.1685e-67
HETE	794.58	2.3608e-42	1.928e-40	166.08	3.8674e-98	2.3688e-97	130.67	9.107e-120	2.789e-118
glycine	774.45	4.7803e-42	2.9279e-40	39.81	1.1755e-36	2.42e-36	30.582	3.6756e-47	1.7318e-46
D-Erythrose 4-phosphate	756.73	9.0281e-42	4.4238e-40	37.33	9.2136e-35	1.8352e-34	43.691	1.0444e-61	7.9961e-61
Indole-3-acetate	728.36	2.5772e-41	1.0524e-39	25.746	3.0885e-25	5.4048e-25	25.746	5.2632e-41	1.9838e-40
Hydroxytetradecanoyl carnitine	670.82	2.4535e-40	8.5873e-39	2.0738	0.055743	0.057142	4.4863	1.0454e-06	1.3624e-06
2-Deoxy-alpha-D-glucoside	656.64	4.3992e-40	1.3473e-38	6.4119	2.0434e-06	2.4783e-06	12.984	5.6204e-22	1.2518e-21
Shikimate 3-phosphate	627.01	1.5506e-39	4.2212e-38	274.8	1.5692e-127	2.1358e-126	104.42	1.7613e-106	3.596e-105
5-Oxoproline	605.28	4.0538e-39	9.9318e-38	425.96	2.3475e-155	9.5855e-154	160.83	1.3976e-132	8.5601e-131
Hexadecanoic acid	450.56	1.18e-35	2.4843e-34	51.821	3.24e-45	7.7825e-45	12.977	5.7901e-22	1.278e-21
AMP	450.05	1.2168e-35	2.4843e-34	53.05	4.8654e-46	1.2163e-45	38.256	5.1888e-56	3.1782e-55
L-alanine	421.55	6.9988e-35	1.2886e-33	38.725	7.8209e-36	1.5836e-35	24.669	1.4527e-39	5.2339e-39
Diphosphate	420.75	7.3635e-35	1.2886e-33	224.97	1.7637e-115	1.6004e-114	31.73	1.4916e-48	7.9442e-48
Hypoxanthine	409.62	1.5055e-34	2.2736e-33	692	6.6434e-188	1.6276e-185	179.44	1.6485e-139	1.3463e-137
PE160-00	408.9	1.5776e-34	2.2736e-33	187.19	7.8786e-105	5.6772e-104	17.347	5.3525e-29	1.4254e-28
1-hexadecanoyl-sn-glycero-3-phosphoethanolamine	408.9	1.5776e-34	2.2736e-33	187.19	7.8786e-105	5.6772e-104	17.347	5.3525e-29	1.4254e-28
Taurine	404.78	2.0658e-34	2.6704e-33	49.398	1.4482e-43	3.2551e-43	11.9	3.874e-20	8.0435e-20
10-Hydroxydecanoic acid	404.75	2.0709e-34	2.6704e-33	8.7429	7.169e-09	9.4941e-09	5.7919	3.8641e-09	5.4097e-09
S-Adenosyl-L-homocysteine	387.94	6.3951e-34	7.834e-33	52.753	7.6743e-46	1.8992e-45	58.127	5.0461e-75	5.6196e-74
D-Glucose	378.82	1.2017e-33	1.402e-32	94.689	1.1958e-69	4.4388e-69	9.5671	4.6519e-16	8.1994e-16
L-lysine	374.61	1.6166e-33	1.8004e-32	14.864	4.1163e-15	6.0752e-15	12.207	1.1555e-20	2.4617e-20
alpha-N-Peptidyl-L-glutamine	359.84	4.6836e-33	4.9891e-32	13.885	3.8615e-14	5.5326e-14	13.128	3.2306e-22	7.2613e-22
5-Hydroxyisourate	348.98	1.0507e-32	1.0726e-31	322.54	1.7095e-137	3.2217e-136	261.31	4.5393e-164	1.1121e-161
Sphingosine 1-phosphate	347.22	1.201e-32	1.177e-31	9.0258	3.6265e-09	4.8819e-09	6.0956	1.0488e-09	1.5027e-09
trans-4-Hydroxy-L-proline	344.52	1.475e-32	1.3899e-31	0.70265	0.64767	0.64767	0.57513	0.86206	0.86206
Octadecanoic acid	340.66	1.9843e-32	1.8006e-31	19.004	4.1278e-19	6.6533e-19	14.065	9.0407e-24	2.1095e-23
Ascorbate	334.41	3.2279e-32	2.8244e-31	64.109	4.5282e-53	1.3052e-52	6.0925	1.0632e-09	1.5144e-09
L-Citrulline	332.54	3.7393e-32	3.1591e-31	0.87121	0.51618	0.51829	8.7737	1.2391e-14	2.1229e-14
Urate	327.51	5.579e-32	4.5562e-31	259.37	5.2878e-124	6.1691e-123	258.47	2.4399e-163	2.9889e-161
dihydroxy-hexadecanoic acid	323.1	7.9535e-32	6.1875e-31	195.05	3.5702e-107	2.7335e-106	147.73	2.7766e-127	1.3605e-125
5-6-Dihydrothymine	322.91	8.0816e-32	6.1875e-31	6.8227	7.5247e-07	9.3109e-07	18.934	2.0714e-31	5.8331e-31
Ornithine	308.43	2.6797e-31	1.9895e-30	17.291	1.768e-17	2.7242e-17	14.035	1.0108e-23	2.3363e-23
DEHP	301.92	4.6742e-31	3.3682e-30	159.35	7.1108e-96	4.148e-95	83.487	7.255e-94	1.1109e-92
L-tryptophan	295.99	7.834e-31	5.4838e-30	25.433	5.8098e-25	1.0024e-24	12.157	1.4068e-20	2.9712e-20
trihydroxy-octadecenoic acid	287.39	1.6842e-30	1.1462e-29	89.468	4.5706e-67	1.5553e-66	26.667	3.2385e-42	1.2797e-41
dihydroxy-octadecanoic acid	270.01	8.446e-30	5.5926e-29	200.31	1.0575e-108	8.6364e-108	97.238	2.1814e-102	4.1111e-101
L-asparagine	260.44	2.1387e-29	1.3789e-28	65	1.3098e-53	3.8203e-53	29.51	7.7177e-46	3.5015e-45
L-threonine	252.27	4.843e-29	3.0424e-28	2.3766	0.029064	0.030172	1.3279	0.20055	0.20645
L-valine	251.56	5.2046e-29	3.1878e-28	15.338	1.4035e-15	2.0839e-15	7.6494	1.3894e-12	2.1682e-12
L-serine	238.76	1.9754e-28	1.1804e-27	3.1767	0.0047863	0.0051658	2.0277	0.021339	0.02273
Riboflavin	234.08	3.2652e-28	1.9047e-27	9.1941	2.4192e-09	3.2746e-09	6.5587	1.4418e-10	2.1408e-10
UDP-glucose	233.07	3.6455e-28	2.0771e-27	237.42	1.1175e-118	1.053e-117	145.26	3.053e-126	1.2467e-124
PE204-00	231.91	4.1407e-28	2.2544e-27	5.3299	2.8311e-05	3.2873e-05	7.7233	1.0167e-12	1.6071e-12
1-5Z_8Z_11Z_14Z-eicosatetraenoyl-sn-glycero-3-phosphoethanolamine	231.91	4.1407e-28	2.2544e-27	5.3299	2.8311e-05	3.2873e-05	7.7233	1.0167e-12	1.6071e-12
Hydroxydodecanoyl carnitine	229.94	5.1364e-28	2.7357e-27	2.8271	0.010652	0.011298	2.7501	0.0014034	0.0015772
Kynurenine	224.51	9.4132e-28	4.9069e-27	121.91	7.8433e-82	3.3712e-81	121.91	1.3579e-115	3.0245e-114
N-Acetylmethionine	222.44	1.1893e-27	6.0706e-27	3.6007	0.0017816	0.0019314	9.1615	2.478e-15	4.3366e-15
L-glutamate	215.31	2.704e-27	1.3357e-26	80.084	3.4614e-62	1.1158e-61	22.621	9.4813e-37	3.0168e-36
alhpa-tocopheronolactone	215.24	2.7259e-27	1.3357e-26	112.76	5.9494e-78	2.3895e-77	90.928	1.3448e-98	2.3533e-97
Prostaglandin F2alpha-beta-D1 isobars	210.4	4.8279e-27	2.3193e-26	129.04	1.0179e-84	4.7054e-84	129.04	5.2017e-119	1.416e-117
Kynurenic acid	205.08	9.1748e-27	4.3228e-26	250.7	6.0401e-122	6.7265e-121	133.61	4.0616e-121	1.4216e-119
L-Homocysteine	197.88	2.2397e-26	1.0302e-25	62.319	5.6236e-52	1.5836e-51	62.319	1.7436e-78	2.2484e-77
L-glutamine	197.77	2.2705e-26	1.0302e-25	502.77	2.6571e-166	1.6275e-164	126.84	5.6957e-118	1.3955e-116
5-Methylthioadenosine	193.38	3.969e-26	1.768e-25	44.149	7.3367e-40	1.5907e-39	23.562	4.6833e-38	1.6392e-37
Heptanoic acid	186.43	9.8256e-26	4.2987e-25	205.55	3.3904e-110	2.8643e-109	54.389	8.5189e-72	8.6964e-71
Maltose-Sucrose	183.75	1.4056e-25	6.0416e-25	21.369	2.5901e-21	4.3464e-21	5.2179	4.5508e-08	6.16e-08
Fumarate	182.78	1.6014e-25	6.7646e-25	95.418	5.2956e-70	1.996e-69	45.924	6.2928e-64	5.1391e-63
N-9Z_12Z-octadecadienoyl-ethanolamine	182.33	1.7023e-25	6.9983e-25	99.919	3.7796e-72	1.4469e-71	22.956	3.2293e-37	1.0838e-36
Acetate	182.28	1.7139e-25	6.9983e-25	10.313	1.6609e-10	2.2989e-10	17.693	1.5698e-29	4.3215e-29
Guanosine	175.59	4.2946e-25	1.7249e-24	62.253	6.1785e-52	1.7202e-51	62.253	1.9725e-78	2.4163e-77
N-Octadecanoyl-ethanolamine	175.47	4.3718e-25	1.7276e-24	480.38	2.8326e-163	1.388e-161	24.915	6.7526e-40	2.4692e-39
PEP-160-00	174.79	4.8084e-25	1.8407e-24	119.13	1.1305e-80	4.6945e-80	31.5	2.8239e-48	1.4414e-47
1-1Z-hexadecenyl-sn-glycero-3-phosphoethanolamine	174.79	4.8084e-25	1.8407e-24	119.13	1.1305e-80	4.6945e-80	31.5	2.8239e-48	1.4414e-47
Dodecanedioic acid	169.43	1.0297e-24	3.8812e-24	126.79	8.1165e-84	3.551e-83	48.14	4.5514e-66	3.9824e-65
hydroxy-dodecanedioic acid	162.67	2.7707e-24	1.0285e-23	55.48	1.2153e-47	3.1017e-47	40.519	1.954e-58	1.2275e-57
N-Amidino-L-aspartate	162.49	2.8468e-24	1.041e-23	239.65	3.0804e-119	3.1446e-118	46.71	1.0771e-64	9.0992e-64
Dodecanoic acid	157.98	5.6203e-24	2.025e-23	41.288	9.19e-38	1.9579e-37	12.446	4.5415e-21	9.7602e-21
S-Glutathionyl-L-cysteine	154.62	9.4395e-24	3.3517e-23	18.991	4.2429e-19	6.7942e-19	15.422	5.6898e-26	1.394e-25
Pantetheine	152.85	1.2446e-23	4.3561e-23	118.63	1.834e-80	7.489e-80	69.894	2.3265e-84	3.1666e-83
D-Glucono-1-5-lactone 6-phosphate	150.46	1.8182e-23	6.2742e-23	8.98	4.0495e-09	5.4215e-09	11.212	5.9221e-19	1.1425e-18
L-leucine	147.8	2.7848e-23	9.476e-23	2.2405	0.039056	0.040205	2.5175	0.0034729	0.0038155
L-phenylalanine	144.47	4.7955e-23	1.6095e-22	20.774	9.1585e-21	1.5264e-20	16.104	4.666e-27	1.1547e-26
Prostaglandin D2-Thromboxane A2 isobars	143.82	5.336e-23	1.7666e-22	20.011	4.6863e-20	7.6544e-20	17.331	5.6664e-29	1.4928e-28
Guanine	142.53	6.6149e-23	2.1609e-22	93.108	7.0869e-69	2.5915e-68	24.946	6.1425e-40	2.2802e-39
4-Pyridoxate	140.66	9.0511e-23	2.9178e-22	59.836	1.9724e-50	5.3104e-50	61.054	1.8616e-77	2.1718e-76
N-Acyl-D-mannosaminolactone	138.67	1.2672e-22	4.0319e-22	28.774	7.6659e-28	1.3912e-27	7.1036	1.4087e-11	2.1304e-11
sn-glycero-3-Phosphoethanolamine	133.55	3.0775e-22	9.6665e-22	41.597	5.4131e-38	1.1633e-37	9.9076	1.1522e-16	2.0757e-16
IMP	130.78	5.0272e-22	1.5591e-21	4.0307	0.00064436	0.00071434	28.634	9.6867e-45	4.0918e-44
Phosphate	129.85	5.9451e-22	1.8207e-21	176.61	1.4915e-101	1.015e-100	7.9923	3.2686e-13	5.3034e-13
D-Ribose	129.58	6.2392e-22	1.8872e-21	26.26	1.0998e-25	1.9525e-25	19.479	3.1925e-32	9.2019e-32
L-tyrosine	124.68	1.5292e-21	4.5688e-21	1.4581	0.19185	0.19503	1.9507	0.027981	0.029548
Cytidine	124.37	1.621e-21	4.785e-21	91.336	5.32e-68	1.889e-67	88.906	2.4268e-97	3.9637e-96
Decanoic acid caprate	122.85	2.1549e-21	6.285e-21	66.904	9.5218e-55	2.8106e-54	32.393	2.4104e-49	1.3123e-48
Tetradecanoic acid	120.84	3.1573e-21	9.1004e-21	152.49	1.7119e-93	9.5324e-93	37.06	1.065e-54	6.0679e-54
Adenine	111.74	1.8921e-20	5.3902e-20	365.35	2.0488e-145	4.5633e-144	29.057	2.8417e-45	1.2433e-44
Dimethylglycine	107.95	4.1298e-20	1.163e-19	2.6175	0.017067	0.018023	2.2181	0.010722	0.011572
Inosine	106.47	5.6355e-20	1.569e-19	70.317	9.5503e-57	2.9248e-56	12.465	4.2217e-21	9.1532e-21
R-S-Lactoylglutathione	103.94	9.6666e-20	2.6315e-19	36.762	2.5417e-34	4.9421e-34	9.8541	1.434e-16	2.5458e-16
S-lactoylglutathione	103.94	9.6666e-20	2.6315e-19	36.762	2.5417e-34	4.9421e-34	9.8541	1.434e-16	2.5458e-16
Citrate	102.82	1.2326e-19	3.3185e-19	39.984	8.6952e-37	1.8054e-36	3.321	0.00014025	0.0001652
Pantothenol	100.38	2.1023e-19	5.5986e-19	266.66	1.0858e-125	1.3301e-124	16.794	3.8526e-28	9.8321e-28
Linoelaidyl carnitine	97.881	3.6738e-19	9.6783e-19	18.36	1.6809e-18	2.623e-18	30.796	2.0135e-47	9.6727e-47
L-methionine	97.682	3.843e-19	1.0016e-18	269.11	2.991e-126	3.8568e-125	81.744	1.0328e-92	1.4885e-91
L-Methionine S-oxide	97.125	4.3596e-19	1.1243e-18	105.49	1.0081e-74	3.9204e-74	43.474	1.7319e-61	1.2858e-60
PS181-00	92.348	1.3161e-18	3.3588e-18	134.88	5.2952e-87	2.4948e-86	42.289	2.8039e-60	1.9082e-59
Putrescine	91.891	1.466e-18	3.7027e-18	40.945	1.6541e-37	3.4937e-37	5.3607	2.4643e-08	3.3542e-08
2-Aminomuconate	90.415	2.0838e-18	5.2096e-18	106.18	4.9179e-75	1.9434e-74	11.112	8.8375e-19	1.6784e-18
NAD	89.775	2.43e-18	6.0137e-18	52.173	1.879e-45	4.6034e-45	52.173	8.1727e-70	8.0092e-69
L-proline	89.53	2.5781e-18	6.3164e-18	7.7435	8.0393e-08	1.0258e-07	4.0082	7.964e-06	1.0058e-05
N-Methylethanolamine phosphate	87.613	4.111e-18	9.9723e-18	36.043	9.2614e-34	1.7867e-33	27.93	7.5707e-44	3.1438e-43
Leukotriene A4	86.521	5.3815e-18	1.2926e-17	89.859	2.9085e-67	1.0036e-66	22.462	1.587e-36	4.9849e-36
Octadecenylcarnitine	85.894	6.289e-18	1.4959e-17	28.325	1.8426e-27	3.2951e-27	10.092	5.4389e-17	9.9443e-17
Caffeine	85.35	7.2037e-18	1.697e-17	8.471	1.3818e-08	1.8201e-08	3.9287	1.114e-05	1.3784e-05
Pyridoxamine 5'-phosphate	84.838	8.191e-18	1.9112e-17	2.4635	0.024015	0.025252	6.1115	9.7982e-10	1.4121e-09
Thromboxane B2	84.61	8.6757e-18	2.0052e-17	182.16	2.7287e-103	1.9101e-102	43.425	1.943e-61	1.4001e-60
D-Glyceraldehyde 3-phosphate-Glycerone phosphate	82.797	1.375e-17	3.1484e-17	127.36	4.7905e-84	2.134e-83	42.275	2.8976e-60	1.9187e-59
Hydroxyundecanoyl carnitine	80.597	2.4291e-17	5.5104e-17	13.898	3.7464e-14	5.3992e-14	8.5094	3.7332e-14	6.2647e-14
Hydroxytridecanoyl carnitine	77.985	4.8454e-17	1.0891e-16	61.429	1.998e-51	5.439e-51	11.186	6.5754e-19	1.2586e-18
1-4-beta-D-Xylan	74.793	1.1535e-16	2.5692e-16	81.647	5.0565e-63	1.6518e-62	20.525	9.2689e-34	2.736e-33
isobutyrylcarnitine	71.524	2.8844e-16	6.3666e-16	6.1359	3.9986e-06	4.7788e-06	6.2057	6.5402e-10	9.5378e-10
phenyllactate PLA	71.335	3.0448e-16	6.6605e-16	6.8803	6.5408e-07	8.1345e-07	6.3248	3.9252e-10	5.7932e-10
N6-Methyl-L-lysine	69.825	4.7001e-16	1.019e-15	3.9568	0.00076809	0.00084767	6.2491	5.4312e-10	7.9679e-10
N-11Z_14Z-eicosadienoyl-ethanolamine	69.611	5.0013e-16	1.0748e-15	4.2497	0.00038225	0.00042763	1.5552	0.10311	0.10749
N-Acetylneuraminate	69.226	5.5941e-16	1.1918e-15	379.51	7.3575e-148	1.8026e-146	16.392	1.6425e-27	4.1063e-27
UDP	66.831	1.1346e-15	2.3964e-15	51.049	1.0768e-44	2.5613e-44	3.3999	0.00010134	0.00012052
Guanidinoacetate	66.07	1.4258e-15	2.9856e-15	16.05	2.8177e-16	4.2094e-16	14.255	4.4092e-24	1.0488e-23
CMP-N-acetylneuraminate	64.868	2.053e-15	4.2627e-15	286.02	5.3837e-130	7.7589e-129	11.838	4.9459e-20	1.0098e-19
Hydroxyoctanoyl carnitine	64.529	2.2775e-15	4.689e-15	14.552	8.3861e-15	1.223e-14	3.2064	0.00022431	0.0002617
5-L-Glutamyl-L-glutamine	64.344	2.4106e-15	4.9217e-15	4.3739	0.00028395	0.00031912	17.157	1.0529e-28	2.7153e-28
Sedoheptulose 1-phosphate	63.827	2.8259e-15	5.7218e-15	20.69	1.0941e-20	1.8112e-20	23.214	1.4152e-37	4.8157e-37
Succinate	63.134	3.5035e-15	7.0358e-15	18.239	2.1868e-18	3.391e-18	20.664	5.8299e-34	1.7419e-33
N1-Acetylspermidine	61.219	6.3962e-15	1.274e-14	16.825	4.9821e-17	7.5815e-17	10.858	2.4458e-18	4.6095e-18
Bilirubin	60.125	9.0722e-15	1.7925e-14	4.9789	6.6197e-05	7.6142e-05	8.0939	2.1316e-13	3.505e-13
Octanoic acid caprylate	59.163	1.2382e-14	2.4268e-14	137.8	4.0734e-88	1.9568e-87	31.021	1.0709e-47	5.2475e-47
Uracil	56.711	2.7794e-14	5.4044e-14	140.2	5.0455e-89	2.5753e-88	44.451	1.804e-62	1.4257e-61
Pyridoxal	56.476	3.0074e-14	5.8016e-14	6.5585	1.4305e-06	1.7437e-06	11.449	2.3023e-19	4.4766e-19
Nonanoic acid pelargonate	55.084	4.8142e-14	9.2146e-14	57.029	1.2045e-48	3.2078e-48	26.346	8.5123e-42	3.3103e-41
Glutathione disulfide	54.933	5.0695e-14	9.6281e-14	293.29	1.5021e-131	2.3001e-130	11.598	1.2762e-19	2.5628e-19
Tetradecenoylcarnitine	53.794	7.4993e-14	1.4133e-13	37.15	1.2707e-34	2.5106e-34	19.575	2.298e-32	6.7025e-32
3-pentadecanoyl-sn-glycero-1-phosphocholine	53.682	7.7977e-14	1.4495e-13	6.3013	2.6743e-06	3.2276e-06	5.7678	4.287e-09	5.9677e-09
Cholesterol sulfate	53.677	7.8098e-14	1.4495e-13	50.778	1.6472e-44	3.8434e-44	2.3301	0.0070726	0.0076672
Cytosine	51.48	1.691e-13	3.115e-13	3.1564	0.0050161	0.0053901	4.4379	1.285e-06	1.6658e-06
UMP	50.909	2.0743e-13	3.7925e-13	7.2005	3.0033e-07	3.7733e-07	7.2005	9.326e-12	1.4192e-11
N-7Z_10Z_13Z_16Z-docosatetraenoyl-ethanolamine	49.728	3.1784e-13	5.7681e-13	26.253	1.116e-25	1.9671e-25	18.815	3.1183e-31	8.6815e-31
Itaconate	49.456	3.511e-13	6.325e-13	73.315	1.852e-58	5.8172e-58	3.5916	4.5757e-05	5.4686e-05
Octadecenoic acid	48.417	5.1454e-13	9.2016e-13	6.5817	1.3521e-06	1.6563e-06	10.706	4.5111e-18	8.4367e-18
Prostaglandin A2-B2	47.778	6.526e-13	1.1586e-12	5.7164	1.1085e-05	1.312e-05	2.7253	0.0015473	0.0017231
S-Allantoin	45.671	1.4502e-12	2.5561e-12	6.1786	3.6038e-06	4.328e-06	21.721	1.7657e-35	5.476e-35
Eicosapentaenoic acid	45.162	1.7649e-12	3.0667e-12	29.08	4.2304e-28	7.7928e-28	37.963	1.0825e-55	6.3145e-55
5Z-8Z-11Z-14Z-17Z-Icosapentaenoic acid	45.162	1.7649e-12	3.0667e-12	29.08	4.2304e-28	7.7928e-28	37.963	1.0825e-55	6.3145e-55
Lactate	42.42	5.2016e-12	8.9746e-12	564.48	4.6573e-174	5.7052e-172	11.621	1.1643e-19	2.3575e-19
Nicotinamide	42.355	5.3403e-12	9.1494e-12	39.185	3.4901e-36	7.1256e-36	11.49	1.9574e-19	3.8988e-19
Eicosatetraenoic acid	41.81	6.6554e-12	1.1323e-11	55.138	2.034e-47	5.1374e-47	50.953	1.061e-68	9.9978e-68
Hexadecadienoylcarnitine	41.734	6.8613e-12	1.1593e-11	49.899	6.5606e-44	1.4883e-43	33.382	1.6425e-50	9.1459e-50
Creatine	41.533	7.4473e-12	1.2497e-11	5.3018	3.031e-05	3.5028e-05	3.1157	0.00032465	0.00037518
Creatinine	40.992	9.2896e-12	1.5483e-11	8.3292	1.9466e-08	2.5504e-08	5.9293	2.142e-09	3.0335e-09
5-Hydroxyindoleacetate	40.964	9.3945e-12	1.5552e-11	7.7521	7.8732e-08	1.0099e-07	13.947	1.4092e-23	3.1968e-23
pipecolate	40.849	9.8488e-12	1.6194e-11	3.0779	0.0060095	0.0064293	1.3172	0.20653	0.21172
Heptadecanoyl carnitine	40.125	1.3282e-11	2.1694e-11	34.674	1.1147e-32	2.1171e-32	28.904	4.4244e-45	1.9017e-44
Methylglutarylcarnitine	39.985	1.408e-11	2.2845e-11	44.834	2.353e-40	5.1936e-40	12.521	3.3944e-21	7.4252e-21
Docosapentaenoyl carnitine	39.661	1.6119e-11	2.5982e-11	5.5964	1.4835e-05	1.739e-05	27.397	3.6553e-43	1.4926e-42
L-histidine	38.631	2.4877e-11	3.9836e-11	8.0286	4.0285e-08	5.1947e-08	3.949	1.0226e-05	1.2717e-05
3-Methyldioxyindole	38.359	2.7929e-11	4.4432e-11	3.7295	0.0013154	0.0014387	2.5739	0.0027934	0.0030828
NADP	38.256	2.9182e-11	4.6126e-11	56.058	5.1099e-48	1.3462e-47	41.112	4.6569e-59	3.0025e-58
HODE	37.964	3.3064e-11	5.1928e-11	40.237	5.6078e-37	1.1743e-36	16.675	5.9101e-28	1.4928e-27
L-aspartate	37.923	3.3658e-11	5.2523e-11	143.52	2.9504e-90	1.538e-89	55.529	8.5361e-73	9.0928e-72
Prostaglandin D3 isobars	37.32	4.3634e-11	6.766e-11	61.598	1.5695e-51	4.3206e-51	21.617	2.4854e-35	7.6114e-35
Hydroxyhexanoyl carnitine	36.969	5.0813e-11	7.8297e-11	11.338	1.4622e-11	2.0354e-11	2.482	0.0039789	0.004352
L-arginine	33.611	2.2797e-10	3.4907e-10	9.3923	1.503e-09	2.0571e-09	21.219	9.2228e-35	2.7896e-34
Palmitoylcarnitine	33.584	2.3075e-10	3.5114e-10	62.734	3.1274e-52	8.9093e-52	29.095	2.5464e-45	1.1343e-44
L-Carnitine	32.417	3.9631e-10	5.9936e-10	46.245	2.3116e-41	5.1487e-41	11.454	2.2625e-19	4.4344e-19
N1-Acetylspermine	30.883	8.1977e-10	1.2322e-09	19.125	3.1733e-19	5.1488e-19	19.125	1.073e-31	3.0569e-31
Argininosuccinate	30.388	1.0405e-09	1.5543e-09	16.287	1.6568e-16	2.4903e-16	7.6825	1.2082e-12	1.8974e-12
Pimelylcarnitine	29.5	1.605e-09	2.3831e-09	3.7675	0.0012026	0.0013213	2.7365	0.0014806	0.0016564
6-Phospho-D-gluconate	29.143	1.9136e-09	2.8242e-09	44.322	5.4934e-40	1.2017e-39	2.9934	0.00053218	0.00060363
D-Glucoronate	28.325	2.8758e-09	4.219e-09	7.0817	4.0087e-07	5.0109e-07	5.494	1.3903e-08	1.9029e-08
epoxy-octadecanoic acid	28.309	2.8984e-09	4.2268e-09	24.398	4.7564e-24	8.0925e-24	13.952	1.3838e-23	3.1686e-23
Tetradecanoylcarnitine	27.314	4.7974e-09	6.9548e-09	174.77	5.7195e-101	3.7872e-100	23.73	2.7554e-38	9.7838e-38
Choline	26.926	5.8505e-09	8.4317e-09	55.955	5.962e-48	1.5376e-47	17.21	8.7119e-29	2.2707e-28
Docosahexaenoic acid	22.95	4.8813e-08	6.9936e-08	4.0888	0.0005612	0.00062498	29.799	3.3781e-46	1.5616e-45
2-3-Phospho-D-glycerate	22.896	5.031e-08	7.1663e-08	248.87	1.6658e-121	1.7744e-120	6.1841	7.1762e-10	1.0403e-09
Octadecadienoic acid	22.312	6.9676e-08	9.8675e-08	1.3226	0.24625	0.2493	22.824	4.9437e-37	1.6368e-36
Phosphoenolpyruvate	20.487	1.9754e-07	2.7815e-07	206.01	2.5168e-110	2.2022e-109	23.252	1.256e-37	4.334e-37
Mannitol-Sorbitol	20.151	2.4045e-07	3.3663e-07	139.91	6.4853e-89	3.2427e-88	15.368	6.9281e-26	1.6806e-25
9S-HODE	20.095	2.4839e-07	3.4577e-07	56.037	5.2765e-48	1.3753e-47	10.264	2.6976e-17	4.9693e-17
Carnosine	19.898	2.79e-07	3.8619e-07	35.486	2.5374e-33	4.8568e-33	6.6437	1.0022e-10	1.4972e-10
tetrahydroxy-octadecanoic acid	19.463	3.6085e-07	4.9667e-07	50.933	1.2907e-44	3.0405e-44	14.284	3.944e-24	9.4734e-24
Sphingosine	18.758	5.5013e-07	7.4465e-07	408.82	1.1179e-152	3.0433e-151	3.6357	3.8083e-05	4.5737e-05
N-hexadecanoyl-ethanolamine	18.758	5.5013e-07	7.4465e-07	408.82	1.1179e-152	3.0433e-151	3.6357	3.8083e-05	4.5737e-05
N-Hexadecanoyl-ethanolamine	18.758	5.5013e-07	7.4465e-07	408.82	1.1179e-152	3.0433e-151	3.6357	3.8083e-05	4.5737e-05
Cortisol	18.724	5.6151e-07	7.5588e-07	8.2806	2.1894e-08	2.8532e-08	4.9864	1.2294e-07	1.6281e-07
7Z-10Z-13Z-16Z-19Z-Docosa-7-10-13-16-19-pentaenoic acid	18.712	5.6583e-07	7.5754e-07	14.613	7.2884e-15	1.0693e-14	27	1.1929e-42	4.791e-42
Tetradecenoic acid	18.623	5.969e-07	7.9479e-07	4.9033	7.9457e-05	9.0544e-05	5.5568	1.0614e-08	1.4609e-08
alpha-D-Ribose 1-phosphate	18.427	6.7214e-07	8.9013e-07	91.304	5.5173e-68	1.9311e-67	5.5911	9.1593e-09	1.2678e-08
ADP-D-ribose	17.84	9.6212e-07	1.2673e-06	72.511	5.2795e-58	1.6373e-57	17.46	3.5763e-29	9.7355e-29
GMP	17.648	1.0832e-06	1.4192e-06	6.7552	8.8674e-07	1.0917e-06	22.755	6.1557e-37	2.0109e-36
Hydroxyhexadecanoyl carnitine	16.646	2.025e-06	2.6389e-06	91.667	3.6447e-68	1.3132e-67	26.146	1.5565e-41	5.9584e-41
Dehydroascorbate	16.618	2.0607e-06	2.6712e-06	83.764	3.8707e-64	1.2991e-63	2.4695	0.0041742	0.0045452
Allantoate	16.419	2.338e-06	3.0148e-06	155.42	1.6104e-94	9.1755e-94	14.143	6.7198e-24	1.583e-23
Octadecatrienoic acid	16.081	2.8988e-06	3.7184e-06	7.4836	1.5102e-07	1.9072e-07	8.6473	2.0985e-14	3.5704e-14
Cortisone	15.926	3.202e-06	4.0859e-06	13.556	8.2479e-14	1.1749e-13	4.3785	1.6552e-06	2.1343e-06
Adenosine	15.875	3.3094e-06	4.201e-06	1.4584	0.19174	0.19503	0.70739	0.74436	0.74741
gamma-L-Glutamyl-L-cysteine	15.606	3.9339e-06	4.968e-06	49.977	5.794e-44	1.3392e-43	10.372	1.7395e-17	3.2286e-17
GTP	15.52	4.1587e-06	5.2251e-06	11.858	4.3027e-12	6.0238e-12	11.858	4.5718e-20	9.4126e-20
Hexadecenoic acid	15.27	4.8926e-06	6.1157e-06	2.4217	0.02633	0.027568	3.0667	0.00039589	0.00045113
ADP	14.941	6.068e-06	7.5465e-06	328.59	1.1541e-138	2.3563e-137	8.7853	1.1807e-14	2.0372e-14
D-Fructose 1-6-bisphosphate	14.918	6.1603e-06	7.6226e-06	195.62	2.4284e-107	1.9192e-106	8.5691	2.9093e-14	4.9157e-14
8Z-11Z-14Z-Icosatrienoic acid	14.451	8.3795e-06	1.0313e-05	16.923	3.9975e-17	6.1211e-17	31.273	5.3018e-48	2.6509e-47
phenylacetylglutamine	14.444	8.4191e-06	1.0313e-05	25.603	4.1214e-25	7.1614e-25	2.6606	0.0019942	0.0022108
Cys-Gly	14.398	8.6796e-06	1.058e-05	69.636	2.3681e-56	7.1627e-56	22.727	6.7396e-37	2.1726e-36
PC102-102	13.581	1.5015e-05	1.8122e-05	18.72	7.6521e-19	1.2018e-18	4.0513	6.638e-06	8.4264e-06
2-2E_4E-decadienoyl-3-2E_4E-decadienoyl-sn-glycero-1-phosphocholine	13.581	1.5015e-05	1.8122e-05	18.72	7.6521e-19	1.2018e-18	4.0513	6.638e-06	8.4264e-06
Spermidine	13.146	2.0193e-05	2.4252e-05	82.524	1.7367e-63	5.7499e-63	6.8406	4.3227e-11	6.4973e-11
N-9Z-octadecenoyl-ethanolamine	12.1	4.1706e-05	4.9844e-05	318.94	8.7225e-137	1.5264e-135	3.8435	1.5945e-05	1.9532e-05
Dimethylnonanoyl carnitine	11.752	5.3272e-05	6.3357e-05	9.1974	2.4005e-09	3.2673e-09	3.8548	1.5205e-05	1.872e-05
2-3-Dinor-8-iso prostaglandin F2alpha	11.408	6.804e-05	8.053e-05	28.847	6.6557e-28	1.2169e-27	7.6257	1.5362e-12	2.3821e-12
Dimethylheptanoyl carnitine	10.926	9.6197e-05	0.00011331	20.094	3.921e-20	6.4472e-20	12.064	2.0246e-20	4.2396e-20
3',5'-Cyclic AMP	10.873	9.9964e-05	0.00011718	67.826	2.7142e-55	8.1095e-55	8.463	4.5325e-14	7.5542e-14
Xanthine	9.5949	0.00025608	0.00029876	33.731	6.3082e-32	1.1889e-31	1.3493	0.189	0.19538
Hydroxydecanoyl carnitine	9.1273	0.00036412	0.00042279	13.131	2.2056e-13	3.1236e-13	5.1272	6.7187e-08	8.9949e-08
Indole	8.9675	0.00041108	0.00047507	28.372	1.6818e-27	3.0297e-27	4.7604	3.2386e-07	4.2659e-07
Acetylcarnitine	8.6348	0.00053006	0.0006097	31.433	4.6396e-30	8.6771e-30	2.1878	0.011982	0.012876
Glycodeoxycholate	8.5461	0.00056745	0.00064965	13.109	2.3214e-13	3.2686e-13	5.1997	4.9221e-08	6.6259e-08
Hexanoylcarnitine	7.2001	0.0016293	0.0018566	18.773	6.82e-19	1.085e-18	8.8594	8.6762e-15	1.5076e-14
Hexadecenoyl carnitine	6.9537	0.0019849	0.0022514	37.829	3.796e-35	7.6231e-35	9.9162	1.1125e-16	2.019e-16
S-Adenosyl-L-methionine	5.1771	0.008591	0.0096996	146.32	2.791e-91	1.4865e-90	42.315	2.6335e-60	1.8434e-59
Hydroxyisovaleroyl carnitine	5.1706	0.0086382	0.0097081	2.3935	0.028008	0.0292	0.98287	0.46481	0.47057
g-Oxalo-crotonate	4.9263	0.01063	0.011892	556.36	4.4039e-173	3.5966e-171	7.4753	2.9041e-12	4.4749e-12
2-Oxoglutarate	4.2762	0.018606	0.02072	9.4702	1.2468e-09	1.716e-09	4.2393	2.9916e-06	3.8374e-06
Propanoyl-carnitine	4.1752	0.020317	0.022524	3.6594	0.0015518	0.0016898	7.7698	8.3532e-13	1.3376e-12
Methylmalonylcarnitine	3.6657	0.031797	0.035092	2.313	0.033382	0.034509	3.9633	9.6277e-06	1.2035e-05
3-Hydroxyisobutyrate	3.6426	0.032454	0.035656	21.396	2.4435e-21	4.1287e-21	2.0392	0.020485	0.021917
Pentadecanoylcarnitine	3.3053	0.043837	0.047947	239.25	3.8826e-119	3.805e-118	5.9111	2.3157e-09	3.2606e-09
Glycerol 3-phosphate	3.0919	0.053108	0.057829	127.41	4.5549e-84	2.0666e-83	1.8088	0.045489	0.047832
Malate	3.0372	0.055797	0.060488	163.07	3.8981e-97	2.3294e-96	8.0316	2.7701e-13	4.5245e-13
N-11Z-eicosaenoyl-ethanolamine	2.9788	0.058827	0.063492	5.6051	1.4522e-05	1.7105e-05	3.2018	0.0002286	0.00026544
Octanoylcarnitine	2.9244	0.0618	0.066408	6.0222	5.2722e-06	6.2703e-06	3.3185	0.00014173	0.00016614
UDP-N-acetyl-D-glucosamine	2.748	0.072553	0.077623	78.443	2.666e-61	8.4828e-61	1.4462	0.14315	0.14861
UDP-D-glucuronate	2.714	0.074836	0.079717	152.07	2.4184e-93	1.3167e-92	2.8391	0.00098665	0.001114
ATP	2.6417	0.079949	0.084795	304.06	8.5475e-134	1.3961e-132	5.0075	1.123e-07	1.4953e-07
Hydroxypropionylcarnitine	2.567	0.085615	0.090413	7.6882	9.1922e-08	1.1669e-07	7.4323	3.4852e-12	5.3367e-12
2-Hydroxyglutarate	2.4381	0.096385	0.10135	52.165	1.9022e-45	4.6144e-45	8.2793	9.7824e-14	1.6194e-13
Octenoylcarnitine	2.3277	0.10672	0.11174	8.7669	6.7656e-09	9.0086e-09	0.94039	0.50645	0.51062
cis-p-Coumarate	2.288	0.11071	0.11542	2.8483	0.010153	0.010815	1.1939	0.28574	0.29169
Glutathione	2.2114	0.11886	0.1234	138.25	2.7405e-88	1.3429e-87	3.0748	0.00038322	0.00043873
Pyruvate	1.7643	0.18053	0.18663	166.51	2.7687e-98	1.7393e-97	7.971	3.5749e-13	5.7622e-13
Spermine	1.5357	0.22408	0.23067	14.411	1.1558e-14	1.6756e-14	3.3807	0.00010971	0.00012985
D-Arabitol-Xylitol-Ribitol	0.96495	0.38714	0.39686	16.633	7.639e-17	1.1553e-16	11.477	2.0625e-19	4.0751e-19
2-3-Bisphosphoglycerate	0.76012	0.47229	0.48213	166.72	2.3662e-98	1.5256e-97	1.1062	0.3538	0.35967
Valerylcarnitine	0.38801	0.68018	0.69147	4.6158	0.00015888	0.00017938	2.007	0.022962	0.024353
Decanoylcarnitine	0.21873	0.80421	0.81418	25.302	7.5644e-25	1.296e-24	3.0989	0.00034755	0.00039976
Tiglylcarnitine	0.1916	0.82616	0.83296	1.2354	0.28747	0.28983	1.7945	0.047724	0.049968
Butyrylcarnitine	0.13384	0.875	0.87859	8.0786	3.5697e-08	4.6274e-08	3.7903	1.9939e-05	2.4304e-05
Asymmetric dimethyl arginine	0.0029916	0.99701	0.99701	4.9432	7.2158e-05	8.261e-05	3.9812	8.9259e-06	1.1215e-05

## Sheet: ASCA
ASCA - ANOVA Simultaneous Component Analysis identifies the Major patterns in the data
													Model validation

## Sheet: Absolute Quant
Absolute quantities (uM) of metabolites in this study as calculated against stable isotope-labeled internal standards (please refer to Suppl Methods extended for a list of standards, vendors and product numbers and concentrations)
				L-alanine	L-arginine	L-asparagine	L-aspartate	L-glutamate	L-glutamine	glycine	L-histidine	L-leucine	L-lysine	L-methionine	L-phenylalanine	L-proline	L-serine	L-threonine	L-tyrosine	L-valine	Adenosine	Adenine	GMP	Guanosine	Guanine	Cytidine	IDP	Allantoate	5-Hydroxyisourate	3',5'-Cyclic AMP	5-6-Dihydrothymine	D-Glucose	D-Fructose 1-6-bisphosphate	D-Glyceraldehyde 3-phosphate/Glycerone phosphate	2-3-Bisphosphoglycerate	2/3-Phospho-D-glycerate	Phosphoenolpyruvate	Pyruvate	Lactate	D-Ribose	Citrate	2-Oxoglutarate	Succinate	Fumarate	Malate	Oxaloacetate	2-Hydroxyglutarate	D-Glucono-1-5-lactone 6-phosphate	6-Phospho-D-gluconate
Sample	Subject	Group	Time	C00041	C00062	C00152	C00049	C00025	C00064	C00037	C00135	C00123	C00047	C00073	C00079	C00148	C00065	C00188	C00082	C00183	C00212	C00147	C00144	C00387	C00242	C00475	C00104	C00499	C11821	C00575	C00906	C00031	C00354	C00118	C03339	C00631	C00074	C00022	C01432	C00121	C00158	C00026	C00042	C00122	C00149	C00036	C02630	C01236	C00345
DD1_BB01_r_185+	BB 01	BB	Day 01	83.8086	586.602	75.8618	107.889	365.177	260.331	433.591	17.0428	5.8333	395.75	3.65722	9.50932	64.5543	149.126	44.6862	28.8414	119.466	0.244405	1250.56	0.0859869	0.00656143	0.257814	0.00287699	1.18494	0.0642551	1.28366	0.44882	0.79099	18094.1	132.281	55.3089	110.064	15.5343	2.81531	208.587	1204.55	708.973	5003.09	25.6972	5.12573	23.0247	87.1159	0.966197	22.1812	15.9474	58.1516
DD1_BB02_r_198+	BB 02	BB	Day 01	25.8599	1008.97	47.8486	86.6338	466.83	184.284	483.251	12.7321	9.45302	627.717	2.47176	5.64769	37.5455	76.6871	29.8154	12.7268	125.874	0.295599	1191.21	0.0981046	0.0183728	0.250462	0.0378114	1.49754	0.071117	1.00655	0.20005	0.585635	25927.9	113.573	47.6101	76.3373	10.8533	1.97606	157.107	1135.6	704.707	3924.85	76.5753	4.34224	18.0694	84.8649	2.80606	30.3879	19.8085	62.4981
3_rbc_DD1_BB03_r_184+	BB 03	BB	Day 01	44.7956	601.688	58.2565	101.968	696.544	263.663	0	9.81784	8.5457	378.863	2.27286	9.4738	41.9308	95.4673	31.1966	15.773	113.404	0.40985	882.03	0.255789	0.0115208	0.148394	0.0119237	1.33966	0.0654381	1.43742	0.153636	0.762387	13662.4	111.444	57.1245	71.9826	15.3945	2.19041	162.164	1213.13	264.683	2617.64	109.16	5.34041	14.7756	101.506	2.23787	38.7591	16.0614	55.1286
4_rbc_DD1_BB04_r_207+	BB 04	BB	Day 01	55.5256	1513.06	44.1773	124.576	327.184	210.944	0	12.2743	3.66443	423.283	2.28029	7.53437	52.835	77.1758	29.4584	9.109	114.632	0.565193	1080.9	0.195713	0.0031772	0.596374	0	1.53296	0.0668815	1.14129	0.301726	0.480169	16134.8	84.7691	44.1441	64.7803	9.44149	2.03307	160.953	942.024	306.667	2694.95	47.5634	1.40535	16.1412	72.8931	0.238548	20.5229	17.7398	40.9209
5_rbc_DD1_BB05_r_183+	BB 05	BB	Day 01	113.709	710.864	50.1383	95.8738	467.925	197.858	32.7915	20.0923	9.62116	384.848	4.7765	14.2549	95.7322	141.41	56.8847	21.8363	145.233	0.451103	1247.52	0.13006	0	0.304088	0.00684936	1.44265	0.0491115	1.23921	0.419686	0.755235	14785.2	89.1019	39.0388	113.132	14.2064	2.90172	162.91	1564.82	262.873	2436.34	20.5522	5.96776	7.37846	116.435	0.454854	13.8614	17.8294	65.4643
6_rbc_DD1_BB06_r_167+	BB 06	BB	Day 01	66.0325	563.183	67.3283	148.731	473.883	243.479	412.131	16.6111	8.73076	343.715	3.10746	8.14648	41.6465	93.4727	37.2748	17.5082	134.138	0.792623	1184.37	0.120307	0	0.788021	0.00590301	1.0738	0.0764477	1.61816	0.347707	0.598322	16366.5	86.5253	30.5974	81.506	10.0944	2.28086	168.345	1402.36	232.843	4408.26	42.0479	6.00823	26.0599	108.443	1.56166	32.4282	22.6417	43.1594
7_rbc_DD1_BB07_r_197+	BB 07	BB	Day 01	42.9933	1061	39.7449	85.1332	425.217	188.952	0	13.345	4.06376	334.879	2.59288	5.60759	34.578	61.4753	31.2164	9.33177	155.002	1.55541	1018.81	0.133586	0	0.138875	0.0254337	1.37921	0.0618733	0.841468	0.293615	0.396976	15033.6	72.2307	34.4233	77.5449	10.9492	1.5708	154.494	973.186	356.618	2256.14	39.2637	3.7166	19.9781	57.7142	2.42937	13.9485	12.7939	37.3093
8_rbc_DD1_BB08_r_166+	BB 08	BB	Day 01	62.5702	638.79	59.5156	111.825	751.197	293.216	311.635	16.6385	6.90362	342.379	3.51832	6.18049	42.1362	132.866	33.91	17.2349	127.986	0.235444	1080.33	0.130698	0.0213375	0.289837	0.0133389	1.38609	0.0678411	1.57959	0.66231	0.827921	17771.3	101.406	39.3079	110.622	16.3637	2.34075	192.504	1141.27	285.627	3566.9	61.4065	7.63492	27.3462	103.573	1.7646	39.1054	24.455	47.6779
9_rbc_DD1_BB09_r_179+	BB 09	BB	Day 01	52.6814	473.28	31.7547	68.5928	412.354	135.758	166.247	14.4749	6.80787	269.343	2.67422	9.1956	29.5308	56.4996	26.635	12.8881	114.248	0.198098	822.152	0.101841	0.0506808	0.34154	0.00406626	0.87944	0.0545543	1.07029	0.343763	0.676286	20260.1	96.8241	59.8742	52.534	10.9371	1.62072	165.48	1215.88	477.911	2672.8	39.6647	6.60378	30.4547	77.5516	2.42517	10.7174	6.6957	28.0819
10_rbc_DD1_BB010_r_193+	BB 10	BB	Day 01	66.0252	706.566	50.5081	126.904	428.388	254.241	321.609	16.3273	7.506	427.825	3.54556	7.62897	50.5401	120.942	36.8214	15.8852	165.776	0.383577	1046.55	0.0894135	0	0.294835	0.0094233	1.00577	0.0757831	1.75748	0.53918	0.516826	15366.5	85.1393	60.729	74.6113	9.08917	2.06162	153.31	882.291	505.597	2520.85	24.7556	6.6093	26.5701	74.6805	1.11465	18.9261	22.8406	68.4848
11_rbc_DD1_BB011_r_172+	BB 11	BB	Day 01	65.4027	1365.75	43.6667	86.8983	668.316	262.552	0	22.7588	10.7025	408.947	3.33067	20.2193	51.2099	80.1215	30.6291	17.4419	135.313	0.394228	804.798	0.160066	0	0.142609	0.0195697	1.45191	0.0762205	1.20049	0.293021	0.872552	9099.68	127.228	55.5822	97.4244	19.086	2.46098	184.187	1238.38	194.565	4171.1	132.482	6.56634	15.7063	104.167	1.06266	26.7783	15.7944	72.6572
12_rbc_DD1_BB012_r_165+	BB 12	BB	Day 01	43.6496	713.183	48.6301	77.7843	399.573	246.074	30.5577	23.7829	10.1692	361.012	3.90837	8.3227	58.5559	53.9743	43.0847	18.7473	113.656	0.337255	668.906	0.162853	0.00828466	0.503069	0.00686156	1.08593	0.0611493	1.59748	0.13042	0.576524	8936.71	126.405	48.9367	67.9067	15.8033	1.985	191.146	2663.49	201.246	3547	20.561	5.7103	9.44596	149.912	2.56155	15.7778	17.4761	69.4998
13_rbc_DD1_BB013_r_162+	BB 13	BB	Day 01	91.3577	604.289	33.674	61.443	400.727	239.872	65.1997	21.0978	7.49919	325.714	3.8506	9.65797	46.5712	77.9926	35.8496	15.6156	121.541	0.715082	843.767	0.190415	0.0276792	0.309764	0.0127063	1.2073	0.090073	1.76625	0.54679	0.692686	13400.7	111.101	46.9988	59.9031	13.9878	1.74621	215.256	2471.35	235.307	3380.29	22.9587	6.96509	20.7122	141.683	2.38265	20.039	18.0355	50.0961
14_rbc_DD1_BB014_r_174+	BB 14	BB	Day 01	76.8395	537.125	44.1159	96.2917	403.164	178.95	152.905	14.67	5.06249	323.422	2.4513	5.26307	42.3297	74.3265	26.8062	10.0363	130.49	0.756669	1049.99	0.265321	0	0.161503	0.00884295	1.25723	0.111347	1.6939	0.239174	0.682457	14309.5	41.6544	30.7264	23.6063	6.27655	0.845606	171.688	1914.33	300.123	2547.65	20.201	6.02835	24.0619	109.099	2.09852	8.30367	21.3825	27.8219
15_rbc_DD1_BB015_r_213+	BB 15	BB	Day 01	48.6712	537.907	59.3989	67.873	529.383	258.447	458.899	44.6211	10.0428	333.149	3.58964	7.86641	41.3157	87.8486	41.399	24.1834	107.653	0.211122	648.142	0.286462	0.00624861	0.078328	0.00507363	1.46599	0.0434556	1.68834	0.418926	0.957026	8610.35	150.986	63.8975	146.625	22.5021	2.6922	194.41	1607.48	229.271	3914.2	36.0632	5.44925	27.9777	102.1	1.71847	26.8277	15.9683	103.667
16_rbc_DD1_BB016_r_173+	BB 16	BB	Day 01	52.4743	403.139	52.7662	155.417	253.026	160.523	84.4794	25.7383	8.57569	325.593	3.04716	7.68309	36.6104	70.5507	35.3599	17.4771	108.954	0.365639	897.346	0.205691	0.00650135	0.18174	0	1.30594	0.0260128	1.33438	0.529544	0.415988	7296.05	55.9966	33.7805	44.6854	8.00513	1.47456	176.333	2110.27	192.629	2897.11	5.34134	5.23871	17.2877	102.89	1.90422	7.14439	25.264	65.0801
17_rbc_DD1_BB017_r_209+	BB 17	BB	Day 01	53.9109	469.543	68.8499	91.9178	578.526	229.081	244.476	24.4796	8.23454	415.257	3.60424	6.69122	51.3416	95.4764	34.0421	16.4221	117.23	0.239947	749.065	0.178893	0.0468596	0.160471	0	1.09116	0.0962969	1.45854	0.101512	0.545087	13250.4	141.536	45.9527	87.0239	16.8846	1.97938	205.012	2569.92	296.766	9529.2	82.1847	6.74091	27.3925	162.259	3.19322	28.9431	21.9039	84.8259
18_rbc_DD1_BB018_r_194+	BB 18	BB	Day 01	82.5813	725.159	57.0105	68.5142	432.91	254.821	1.70317	40.4386	14.6355	301.319	3.41163	15.581	60.539	64.8598	48.4749	20.7942	131.064	0.65587	767.662	0.259258	0.0188123	0.534089	0.0136821	0.830591	0.098248	1.66913	0.404975	0.773224	8369.3	42.1371	25.591	13.5242	5.35022	0.442084	216.137	4412.4	228.84	3049.79	24.4367	9.01168	22.3435	143.769	2.588	18.9239	15.0167	30.6508
19_rbc_DD1_BB019_r_164+	BB 19	BB	Day 01	115.274	643.249	41.1487	93.6558	393.968	210.689	0	25.6276	9.95889	311.21	5.56664	8.75703	65.4844	77.234	40.8519	24.2196	138.553	0.3541	903.508	0.0948317	0.0111481	0.171122	0.0107431	1.40336	0.120885	1.30014	0.345439	0.772862	13588.5	72.2517	32.1367	31.8959	5.96789	1.06005	254.682	3444.92	241.279	5468.21	30.838	7.43153	29.8906	159.376	1.09191	23.4073	15.1787	45.6312
20_rbc_DD1_BB020_r_211+	BB 20	BB	Day 01	53.7211	998.645	45.1459	90.56	493.626	218.436	0	24.4524	7.26959	361.728	3.55165	10.5432	34.7376	77.7846	34.6779	19.8793	127.187	0.305611	651.499	0.428163	0.0229089	0.744639	0.0118307	1.6083	0.0493787	1.70778	0.309717	0.693942	11996.5	185.027	124.472	119.163	14.1639	2.90082	184.096	1245.72	201.107	3776.42	30.2967	4.32417	17.8409	88.3371	0.988162	27.017	0.361672	46.3537
21_rbc_DD7_BB01_r_191+	BB 01	BB	Day 07	123.014	535.142	48.4935	69.4492	297.822	120.987	0	8.11299	4.95368	346.109	0.921778	7.98058	51.8703	81.9054	38.3825	26.8682	120.256	0.752438	1124.55	0.117146	0.151241	0.427365	0.0168916	1.25998	0.0891782	0.261908	0.337519	0.917117	13716.3	56.0897	34.1609	0.833033	4.95249	0.447888	211.841	2998.26	254.678	2928.89	62.8035	5.5872	18.173	144.945	2.55753	22.0483	46.466	21.2574
22_rbc_DD7_BB02_r_210+	BB 02	BB	Day 07	85.0327	956.895	30.486	54.2684	502.069	103.759	175.199	11.5122	9.78956	595.631	0.484215	6.2347	30.7037	53.0574	24.0067	11.8239	117.258	0.814239	1290.2	0.182289	0.298659	0.565988	0.0552727	0.88198	0.100084	0.466282	0.127145	0.731477	14330.6	35.6878	31.8581	2.06846	4.05885	0.282726	257.336	2502.91	258.043	2709.02	110.238	6.18367	17.3337	104.74	1.14854	24.8587	40.55	17.7677
23_rbc_DD7_BB03_r_178+	BB 03	BB	Day 07	100.621	671.071	30.0918	71.0533	583.869	138.024	344.329	14.4503	10.6425	406.622	0.736255	8.24465	30.6216	90.4252	25.3783	15.4993	102.847	0.484798	1084.72	0.188141	0.245656	0.501918	0.00631063	1.20751	0.143758	0.589113	0.179904	0.736271	10395.4	39.3983	30.3672	0.509464	4.68992	0.383592	181.322	2392.84	232.373	3252.8	119.104	9.02166	31.2693	132.247	1.87413	36.1737	38.8676	22.8787
24_rbc_DD7_BB04_r_196+	BB 04	BB	Day 07	55.6403	1420.46	32.7811	90.4224	302.028	101.148	249.821	10.0515	3.82161	405.778	0.777885	4.95243	35.4395	69.6696	24.6354	8.27781	94.6902	0.664151	1135.9	0.110206	0.133713	1.1624	0.0293324	0.87201	0.0988406	0.553785	0.246095	0.524706	10972.4	52.0746	37.4981	0.87408	3.76329	0.0924191	175.125	2327.19	236.871	2312.49	53.1939	4.14715	17.7438	116.22	2.34672	24.7797	33.5666	22.159
25_rbc_DD7_BB05_r_190+	BB 05	BB	Day 07	128.221	712.805	32.1642	95.8682	422.7	109.379	375.993	12.6989	8.03341	384.517	2.26702	16.7551	74.1582	91.2481	50.9153	24.4854	150.321	1.1491	1119.75	0.144087	0.148887	0.617611	0.0152859	1.383	0.0899425	0.608458	0.389243	0.962049	15266.6	86.7858	38.022	7.58135	7.27101	0.63403	221.013	2803.61	317.351	3517.64	48.5872	5.2967	22.4708	183.405	2.10203	18.721	34.0021	24.7143
26_rbc_DD7_BB06_r_175+	BB 06	BB	Day 07	88.8581	506.347	43.7956	90.8706	529.304	147.475	235.364	8.92457	7.91111	340.775	1.12508	8.52317	33.5191	123.468	36.5919	16.625	125.33	0.491224	1042.41	0.0972023	0.212763	0.841303	0.0187584	1.105	0.0941672	0.831077	0.295265	0.74732	16208.7	71.6563	40.9174	2.51405	4.95725	0.415494	211.968	2761.49	235.036	2911.43	111.549	6.94224	28.7412	158.493	2.52561	37.8394	40.4547	16.0417
27_rbc_DD7_BB07_r_181+	BB 07	BB	Day 07	76.0875	587.083	29.1388	56.4101	462.071	124.118	1.69895	13.877	6.25662	353.54	1.04907	6.76908	29.1949	47.0685	25.9757	11.46	117.68	0.593817	1311.51	0.194298	0.195312	0.480683	0.0143419	1.38193	0.116089	0.355458	0.353756	0.522353	16273.3	67.2031	41.5016	1.62098	4.30804	0.346578	214.755	2438.91	368.796	2988.91	68.6064	4.32304	17.9017	106.583	2.45116	17.1537	20.0754	26.2809
28_rbc_DD7_BB08_r_168+	BB 08	BB	Day 07	74.4186	613.696	37.0367	77.2905	708.958	164.747	165.901	14.1236	6.59432	363.841	1.80006	7.61704	36.5688	70.8845	24.6873	17.7978	131.852	0.578344	929.861	0.366089	0.26373	0.553801	0.00894588	1.3045	0.0709719	0.704558	0.550509	0.901876	17082.6	167.739	60.3392	3.59844	6.24201	0.714797	167.072	2454.77	427.14	8144.58	168.71	6.63337	7.60306	153.96	1.96681	53.9575	29.1853	19.1983
29_rbc_DD7_BB09_r_202+	BB 09	BB	Day 07	90.8492	558.687	26.5512	50.0179	442.946	87.4778	6.57179	13.9769	7.96656	327.778	1.18022	9.01735	32.0218	61.9761	26.998	17.272	121.4	0.419697	898.585	0.115195	0.254164	0.543558	0.00826336	1.87666	0.0736392	0.372663	0.285198	0.785513	15663.3	161.119	40.3641	4.74629	6.34655	0.522594	249.052	2684.03	345.738	5284.44	59.9647	7.62913	14.306	123.781	1.79989	18.3207	31.5939	36.417
30_rbc_DD7_BB010_r_200+	BB 10	BB	Day 07	50.5716	654.166	33.9004	98.126	329.469	147.036	0	15.9212	6.1889	418.333	1.60684	10.3376	40.4429	73.5034	31.8709	16.2661	132.357	0.423504	1388.39	0.0958587	0.165655	0.452047	0.0332701	1.18311	0.139432	0.887178	0.474794	0.648574	16405	130.413	64.5603	6.4218	5.80083	0.816189	216.301	2231.12	631.591	2720.73	72.9468	5.68811	14.1162	134.268	2.95805	28.7503	35.4928	24.5028
31_rbc_DD7_BB011_r_177+	BB 11	BB	Day 07	84.4543	1056.71	19.8778	38.1624	516.656	134.229	222.889	26.5238	12.1865	367.17	0.961903	9.63157	33.457	71.3564	23.2521	16.3875	103.131	0.424533	513.69	0.205321	0.282804	0.358887	0.00842328	1.02798	0.0916114	0.682539	0.152765	0.75992	11515	102.172	64.6775	0.418416	3.25463	0.657184	130.362	2613.6	212.114	2982.25	91.1889	8.08584	22.8947	162.312	2.31632	34.1305	22.207	33.4549
32_rbc_DD7_BB012_r_161+	BB 12	BB	Day 07	103.248	1125.18	24.884	38.2236	354.281	150.413	0	18.8133	9.70066	300.75	1.1015	8.68535	48.2454	77.6786	28.4141	16.6192	101.307	0.522015	546.84	0.0498655	0.226439	0.658739	0.0203348	1.0273	0.0881566	0.798415	0.0484292	0.564583	9270.81	80.5892	34.0428	2.40925	3.77125	0.387879	161.406	3721.27	235.182	2735.94	45.6634	6.52444	25.1597	232.712	2.43566	8.47613	34.8722	22.9907
33_rbc_DD7_BB013_r_169+	BB 13	BB	Day 07	97.8212	897.807	23.2913	35.1248	419.035	164.733	435.604	35.2342	10.926	327.74	1.89309	9.76995	37.294	54.1749	25.7846	15.3412	105.092	0.576338	827.006	0.241979	0.266388	0.65005	0.0102643	1.01623	0.137328	0.832461	0.474444	0.65752	10322.5	81.0998	50.4856	0.508889	4.14413	0.540646	210.401	3368.69	227.311	3105.73	39.3394	8.42524	27.5419	138.492	1.85106	16.624	34.266	26.989
34_rbc_DD7_BB014_r_187+	BB 14	BB	Day 07	97.9435	711.763	31.1752	72.2162	488.01	133.996	342.562	20.1943	5.56392	355.671	0.846811	5.9738	35.3863	75.5397	22.3829	10.777	94.8166	0.498854	1176.97	0.154765	0.258558	0.450787	0.0254307	1.00713	0.128304	0.793651	0.264968	0.734777	16800.8	36.0147	10.1569	0.690645	4.44867	0.247539	199.534	3272.36	336.231	4086.7	84.258	7.87937	15.6678	220.571	1.24851	29.7304	65.8545	15.8787
35_rbc_DD7_BB015_r_188+	BB 15	BB	Day 07	69.802	948.858	28.9243	31.0106	387.078	118.916	213.275	35.2969	10.1635	307.984	1.65977	7.77451	29.5709	64.5759	29.1294	22.0903	92.4303	0.325669	628.801	0.606492	0.209159	0.264046	0.00623934	1.10775	0.0457506	0.593592	0.318536	0.839712	7895.69	161.504	90.5529	5.30126	5.61588	0.78306	189.327	2914.15	181.639	2623.11	88.0109	5.19628	14.3042	145.558	2.09496	11.2914	10.0436	25.8866
36_rbc_DD7_BB016_r_186+	BB 16	BB	Day 07	34.9749	421.306	29.9731	112.364	226.688	124.341	0	20.8409	12.1372	267.586	1.13653	2.41801	31.0744	51.0419	31.0743	16.1034	102.341	0.350193	861.396	0.127656	0.0289428	0.445858	0	1.62778	0.103856	0.492117	0.272748	0.385927	16880.7	148.288	28.5802	12.5098	9.22221	0.519769	286.469	3111.11	437.129	8479.04	7.05066	5.31898	17.4676	135.275	3.49911	17.4845	16.5472	24.5528
37_rbc_DD7_BB017_r_192+	BB 17	BB	Day 07	109.638	481.873	32.3639	40.9967	542.574	119.494	0	21.4059	7.05743	398.164	1.45587	10.6291	41.1576	65.4359	27.6289	14.7649	108.627	0.416488	646.888	0.239112	0.332425	0.409246	0.00534832	1.51346	0.0952041	0.635041	0.121077	0.520994	15604.2	153.017	37.0255	4.06499	5.6171	0.283523	217.887	3709.67	687.947	4003.38	105.944	6.53126	5.00513	203.803	0.538453	27.8578	48.0314	38.4963
38_rbc_DD7_BB018_r_176+	BB 18	BB	Day 07	83.7028	1192.23	33.3043	29.3972	452.965	179.978	211.1	38.818	12.203	292.59	0.886347	7.40226	48.7794	70.24	38.1387	20.2413	121.12	0.499971	683.704	0.158378	0.211368	0.947703	0.0100764	1.1071	0.120836	0.77619	0.276691	0.843368	14696	44.8106	10.3415	0.508699	4.16213	0.23414	206.201	4722.19	322.074	3800.98	54.4759	9.46555	19.2171	207.955	2.14264	15.5154	46.3877	17.0402
39_rbc_DD7_BB019_r_170+	BB 19	BB	Day 07	108.258	682.933	35.606	65.5174	583.51	171.92	0	20.7897	7.9539	347.372	2.76588	11.59	57.0169	92.6576	35.0687	22.8427	102.552	0.608456	862.141	0.218443	0.201714	0.434382	0.0155874	0.805027	0.111227	0.701492	0.274406	0.724684	15134.6	53.1554	28.2931	0.504406	2.55651	0.195886	223.641	4149.18	284.57	2916.6	115.349	9.05286	27.3082	232.091	2.31383	32.6814	36.1503	12.9724
40_rbc_DD7_BB020_r_214+	BB 20	BB	Day 07	76.4466	882.702	36.5	75.7342	442.026	123.929	0	18.7285	8.1697	363.502	1.59265	16.7565	27.6782	55.7365	29.6297	17.4633	106.789	0.494537	625.833	0.392467	0.248101	0.822707	0.00766698	1.02966	0.0496719	0.756636	0.374341	0.694848	12935.8	165.491	87.259	5.25093	5.1132	0.538468	211.761	2621.77	313.51	9412.95	103.107	5.06032	8.01246	170.933	2.30763	35.7333	8.18804	17.3809
41_rbc_DD14_BB01_r_180+	BB 01	BB	Day 14	101.051	1104.61	38.6981	47.3954	272.394	92.532	256.53	5.56928	5.53662	380.481	1.12367	7.31976	46.4074	86.2333	39.7713	27.6126	96.1652	0.332529	961.258	0.15338	0.212741	0.599859	0.0235173	1.0693	0.115882	0.416725	0.313182	0.815212	16906	79.4169	71.0522	0.875652	1.77427	1.1333	119.441	3238.51	313.256	2612.02	62.2	6.75609	26.6555	238.146	0.100372	23.9991	15.9868	30.3321
42_rbc_DD14_BB02_r_203+	BB 02	BB	Day 14	107.287	1906.48	29.1349	42.8483	467.101	78.1033	397.892	2.09339	10.4224	718.891	0.728946	10.5662	28.7666	71.9872	27.1506	14.4858	126.459	0.239374	1132.84	0.0517247	0.290725	1.02813	0.0144166	1.46054	0.146362	0.273577	0.0417633	0.546796	28981.1	45.6999	34.0101	0.0278993	2.36156	0.799557	182.508	2953.25	621.187	3965.18	99.5567	7.68607	29.4867	153.4	3.97033	37.9944	53.2176	23.6401
43_rbc_DD14_BB03_r_206+	BB 03	BB	Day 14	95.5321	885.143	34.3373	21.4362	663.032	126.195	476.113	15.5381	9.30224	494.198	0.728976	11.2426	37.2664	92.5752	30.9173	18.5088	122.492	0.238615	852.772	0.191384	0.438883	0.550642	0.0246111	1.08192	0.111149	0.45937	0.243804	0.869628	17019.6	84.4393	51.6036	0.776948	1.7919	0.840709	133.323	3240.56	343.726	3158.19	147.285	10.2359	11.6826	274.094	2.55875	67.0573	19.5063	24.3786
44_rbc_DD14_BB04_r_171+	BB 04	BB	Day 14	72.519	792.703	31.6116	76.0389	291.384	84.1309	373.24	11.2419	5.79752	449.503	0.684679	8.2125	37.4975	68.4657	28.3713	10.499	105.527	0.224271	1451.17	0.0572805	0.252027	1.32147	0.0343705	1.05029	0.171863	0.325798	0.265983	0.522241	16981	34.6324	21.1402	0.528351	1.72576	0.605242	119.86	3721.14	374.379	3890.76	57.9485	4.72107	24.2244	294.513	1.78644	13.7588	60.446	11.0848
45_rbc_DD14_BB05_r_189+	BB 05	BB	Day 14	120.013	780.321	33.4804	68.8544	477.762	90.2685	465.822	16.0217	10.9114	424.468	2.25583	12.6461	77.2043	142.92	59.0493	28.3902	147.433	0.872946	972.353	0.128551	0.360483	0.552377	0.0412177	1.15157	0.10879	0.406743	0.453376	1.10579	16225.5	68.9155	35.019	0.355476	3.09175	0.1066	131.92	3730.98	280.619	3724.94	63.2177	7.09597	16.0972	310.093	0.758181	28.8722	35.5083	18.2939
46_rbc_DD14_BB06_r_212+	BB 06	BB	Day 14	78.0647	383.3	39.788	66.0563	521.312	111.933	269.302	7.96112	9.31013	353.74	0.95886	9.68944	32.5907	83.1263	29.6818	16.0587	125.983	0.32767	1071.98	0.106575	0.37952	0.816222	0.0266181	1.14885	0.129568	0.468759	0.339404	0.759122	15362.4	40.9221	19.1503	0.417276	1.88498	0.629203	131.035	3406.05	291.454	9454.05	103.38	5.96991	27.578	261.543	1.68251	36.4413	60.9471	20.7096
47_rbc_DD14_BB07_r_182+	BB 07	BB	Day 14	58.7825	651.62	22.2289	35.1628	466.226	99.335	227.21	14.5466	5.51701	392.643	0.637516	7.82192	27.7013	69.0628	25.9369	12.5899	123.048	0.360362	924.437	0.0425625	0.519622	0.631356	0.0176388	0.851031	0.144029	0.374904	0.289505	0.493458	16383.4	22.7615	13.4586	0.298406	1.82557	0.592725	124.878	3417.59	320.59	3277.59	75.5342	6.87173	19.5177	246.24	2.60947	13.0111	58.6529	20.3913
48_rbc_DD14_BB08_r_208+	BB 08	BB	Day 14	65.7683	719.738	26.8452	40.0279	522.719	91.7823	394.269	13.0792	7.82233	331.881	0.75364	3.89309	34.4343	93.1615	24.7429	17.5548	110.52	0.375883	1011.84	0.147535	0.464053	0.625469	0.0246892	0.9391	0.0753664	0.359888	0.582539	0.797658	9936.29	36.6355	14.1693	0.261354	1.47801	0.661268	118.752	3471.88	303.098	3486.79	96.5133	8.14803	8.73695	318.299	2.60078	35.4344	56.9402	21.0688
49_rbc_DD14_BB09_r_205+	BB 09	BB	Day 14	96.304	633.382	20.0024	36.221	474.573	69.6367	294.855	14.5339	8.97185	364.702	0.679491	7.6348	29.969	94.8782	30.3272	18.3898	125.122	0.24349	739.192	0.0575983	0.626377	0.939026	0.00670923	0.831767	0.0926295	0.256121	0.360134	0.841968	15969.3	42.6411	17.9372	1.26258	1.9622	0.712034	105.336	3464.45	307.711	2972.09	56.3797	8.71541	24.8447	274.074	2.03682	36.0859	61.8216	34.7896
50_rbc_DD14_BB010_r_195+	BB 10	BB	Day 14	83.0859	651.111	26.8772	89.2648	302.694	125.188	76.5497	10.2389	5.98584	435.469	0.965727	13.1226	38.4186	79.0638	34.8381	16.45	123.845	0.310495	1147.04	0.138832	0.227157	0.534108	0.0208231	1.38535	0.0863429	0.505999	0.357815	0.701931	16202.8	110.999	70.1924	0.608072	1.58927	1.00618	121.03	3211.8	448.491	6442.72	52.3987	6.94679	7.05942	224.505	2.45207	14.7865	5.65319	21.1464
51_rbc_DD14_BB011_r_199+	BB 11	BB	Day 14	67.1268	1155.05	17.4294	20.9577	459.488	96.897	53.9262	23.145	12.9786	416.133	0.616416	11.751	42.1029	77.3608	29.3529	19.9236	107.799	0.310112	538.902	0.534653	0.505611	0.547556	0.0151238	1.05036	0.156254	0.401911	0.275814	0.77903	12333.5	87.8524	70.0881	0.204448	1.4728	0.686987	104.641	4122.97	270.932	3321.58	110.114	9.05073	28.0091	311.914	2.13539	55.8358	4.31143	15.7272
52_rbc_DD14_BB012_r_204+	BB 12	BB	Day 14	116.731	716.14	32.8975	40.7772	545.329	183.231	0	23.0988	11.653	416.485	0.851021	11.541	54.6203	86.3032	34.6977	19.2298	107.799	0.475414	483.845	0.137012	0.593084	0.963974	0.0158448	0.866973	0.119175	0.741102	0.136069	0.652235	14350.5	100.517	54.6264	0.0938327	1.80932	0.694998	108.937	5119.15	301.23	3982.31	81.9997	9.15431	27.0319	429.033	2.63316	38.1948	8.71889	34.723
53_rbc_DD14_BB013_r_163+	BB 13	BB	Day 14	80.3727	501.01	26.7283	28.1346	452.819	148.239	404.632	34.1851	11.1769	383.668	0.973459	12.2023	41.4419	76.3012	28.6831	18.3387	110.158	0.277376	724.646	0.275796	0.540584	0.747417	0.0126131	1.05304	0.140092	0.652697	0.480652	0.655045	11497.9	114.586	55.748	0.76555	1.77957	0.846158	112.651	4476.18	299.203	4614.5	84.86	9.35862	22.679	302.74	2.59389	23.9439	16.53	28.7162
54_rbc_DD14_BB014_r_201+	BB 14	BB	Day 14	68.2547	555.512	31.7945	55.1223	504.251	99.2339	408.497	15.9723	7.10937	375.164	0.778226	6.10771	32.4069	146.64	22.6275	12.4243	93.0727	0.257462	1035.33	0.0519985	0.695964	0.632653	0.0202119	0.887262	0.167622	0.44374	0.245939	0.631926	12427.2	22.1101	8.57036	0.0102582	0.566421	0.51759	126.824	3815.71	276.166	4725.1	66.9016	9.098	27.2726	290.921	2.48179	23.8172	68.7367	21.8661
55_rbc_DD14_BB015_r_237+	BB 15	BB	Day 14	80.6527	608.268	26.7542	19.6519	475.383	118.584	352.785	47.9966	10.133	356.431	0.778288	10.7903	38.6466	71.9074	36.8439	25.8239	113.136	0.212553	396.542	0.246706	0.393245	0.313916	0.0234894	1.12377	0.0623184	0.455885	0.389839	0.896935	14315.8	171.619	54.1004	0.0175835	2.13443	0.545883	119.09	5088.39	622.026	4180.84	99.5708	6.46687	27.8033	372.454	2.23965	52.8198	11.7058	20.4778
56_rbc_DD14_BB016_r_262+	BB 16	BB	Day 14	68.6303	518.532	45.5345	145.767	254.903	105.789	0	21.1247	9.38155	369.48	0.650316	9.90957	32.8544	41.5196	34.5635	19.0163	116.324	0.165161	813.852	0.0619963	0.184443	0.474423	0.022708	0.9996	0.130504	0.398256	0.441775	0.491402	15628.1	45.5708	13.5872	0.0411775	0.915348	0.292888	149.856	4519.03	441.204	4921.8	16.4922	7.07633	4.64747	237.005	0.817153	10.3016	68.1157	22.5093
57_rbc_DD14_BB017_r_260+	BB 17	BB	Day 14	137.905	517.91	20.7326	19.2332	595.208	96.4463	26.841	19.7006	8.38227	428.543	0.661521	10.1396	47.3398	76.1732	29.3135	17.9561	116.979	0.176698	619.313	0.0603366	0.726038	0.523443	0.015126	0.937864	0.154427	0.336152	0.148123	0.591814	14487.2	76.7999	33.9272	0.0928677	1.5537	0.589185	129.138	5148.6	312.866	7125.87	105.121	8.62562	15.429	351.168	2.78871	44.8693	32.5754	15.3811
58_rbc_DD14_BB018_r_265+	BB 18	BB	Day 14	54.0899	830.019	39.4234	31.0836	480.887	142.019	34.8421	38.1564	11.4662	360.193	0.495546	16.4723	54.6598	67.0347	49.9898	20.9287	125.967	0.508615	592.116	0.0899213	0.516178	1.14767	0.00920567	0.62589	0.1371	0.626177	0.52204	0.945071	15256.4	14.4312	4.24973	0.0239182	1.29051	0.340358	124.644	5883.12	715.913	3896.55	79.3352	11.3322	26.6708	440.91	3.43809	35.9504	53.2699	18.2538
59_rbc_DD14_BB019_r_245+	BB 19	BB	Day 14	117.428	555.241	19.1858	36.1658	434.015	99.4545	84.9801	26.6455	9.24809	323.505	1.52403	12.5056	53.5098	62.6991	35.5514	23.5533	112.678	0.247343	858.683	0.222805	0.472722	0.583533	0.00450809	0.839749	0.115816	0.540912	0.263944	0.701555	15670.3	61.2965	46.8272	0.16692	1.53462	0.740835	109.832	4857.62	302.888	3913.77	107.778	8.84565	26.474	344.697	2.92194	40.1159	16.1088	26.3103
60_rbc_DD14_BB020_r_255+	BB 20	BB	Day 14	77.0789	514.626	22.6199	33.3595	404.555	94.5075	273.426	24.0076	8.7201	369.952	0.797792	10.308	30.128	63.3139	33.893	20.3926	118.628	0.164774	375.695	0.668374	0.363498	0.718319	0.0121614	1.08791	0.065066	0.390489	0.280501	0.754039	12772.5	205.787	79.6025	0.0465891	1.0008	0.663822	105.703	4702.63	220.495	4158.1	49.4765	6.70374	25.281	320.609	3.27017	41.019	0.660692	29.419
61_rbc_DD21_BB01_r_250+	BB 01	BB	Day 21	118.422	660.21	27.944	33.8467	180.771	60.8421	0	6.42666	4.94889	398.899	0.797824	12.3607	50.0655	100.936	34.0103	28.5369	108.075	0.031696	855.984	0.218464	0.19985	0.593548	0.00767729	1.13398	0.140018	0.224637	0.23596	0.745842	17746.8	80.4713	45.4248	0.110102	1.58738	0.912527	139.822	4371.32	660.436	9041.67	42.4716	6.19623	8.5739	325.846	0.668601	23.3316	10.6705	13.2482
62_rbc_DD21_BB02_r_248+	BB 02	BB	Day 21	116.528	1010.2	22.7882	32.8561	433.267	62.2291	0.998735	9.70991	9.61287	689.705	0.599237	9.91289	32.8903	56.5524	26.495	14.5615	128.607	3.12456	1063.92	0.12049	0.469199	0.786537	0.0273757	1.21386	0.168122	0.0373633	0.0924098	0.630226	17024.4	71.3213	30.5251	0.138441	1.92981	0.661172	173.771	3879.97	255.382	4783.18	71.9315	6.18113	15.9815	169.837	3.17525	35.9008	27.4876	31.6593
63_rbc_DD21_BB03_r_226+	BB 03	BB	Day 21	121.259	774.598	22.7507	30.7095	435.959	68.8318	193.925	14.8534	9.94603	462.444	0.505735	6.9035	36.0044	96.0288	27.7133	17.7685	116.524	0.369576	962.031	0.233436	0.507217	0.668818	0.0181627	1.1379	0.157924	0.285432	0.143092	0.892036	16039.7	68.2824	34.1671	0.0378507	1.66872	0.608518	128.861	4247.2	438.168	3934.74	99.1216	10.6116	21.4535	330.913	0.559459	46.2672	14.3333	17.0078
64_rbc_DD21_BB04_r_247+	BB 04	BB	Day 21	75.4316	906.214	24.6867	57.6144	180.095	45.1884	0.974734	9.87634	4.58259	461.148	0.379319	6.63987	34.7397	69.8949	24.6735	10.0679	99.6637	0.243693	1133.8	0.0653337	0.23049	1.23397	0.022027	0.795251	0.209937	0.182613	0.281226	0.586911	17328.9	30.7423	16.0697	0.389222	1.86417	0.66048	101.926	4098.33	302.342	3353.53	16.6931	4.18291	15.7556	301.802	2.83521	14.5482	45.1099	13.1672
65_rbc_DD21_BB05_r_224+	BB 05	BB	Day 21	143.556	602.049	19.8655	46.3634	381.884	57.452	536.83	12.3132	10.2326	409.903	1.74305	17.8754	71.1362	82.071	51.2425	27.0073	132.783	0.232853	990.113	0.0633325	0.475612	0.645122	0.0178874	0.875115	0.158282	0.315657	0.421863	1.09228	15462.2	23.9286	9.28708	0.028668	1.4494	0.851493	115.712	4370.01	708.133	3605.27	41.492	7.02432	25.0268	408.807	2.46202	21.1332	40.3033	14.4652
66_rbc_DD21_BB06_r_257+	BB 06	BB	Day 21	114.588	577.233	29.9491	45.8826	389.241	72.5634	0	14.158	8.20444	355.054	0.644823	10.0615	33.1725	100.793	31.8333	17.7105	113.033	0.213136	872.904	0.0394941	0.444069	0.958479	0.00865506	0.914063	0.107926	0.26713	0.330797	0.733943	16644.1	39.1914	10.8827	0.0444017	0.811154	0.441961	132.208	4462.7	625.976	4487.6	57.562	7.73607	24.0091	344.951	3.04669	9.46228	37.9924	20.9529
67_rbc_DD21_BB07_r_235+	BB 07	BB	Day 21	68.5665	640.216	21.047	31.6596	347.745	55.975	194.986	11.6841	5.03347	390.949	0.594798	15.7723	27.7812	44.1983	26.2462	12.5201	117.303	0.216839	947.241	0.0349696	0.487696	0.654461	0.00602302	0.881834	0.164859	0.247063	0.31685	0.485884	15264	23.9693	9.93685	0.0184883	1.87303	0.682912	137.471	4545.22	325.994	3420.56	57.4268	7.00801	7.93683	290.091	2.37032	11.956	29.1878	13.7507
68_rbc_DD21_BB08_r_264+	BB 08	BB	Day 21	72.5109	559.822	26.67	38.8718	365.402	55.9369	89.0776	14.175	5.56435	350.311	0.602193	7.19576	36.0785	70.7022	25.6583	19.432	104.971	0.849679	658.836	0.340481	0.485511	0.573924	0.00742786	1.07228	0.100936	0.137928	0.39939	0.698316	16435.9	139.939	63.8369	0.0334127	1.78419	0.956414	123.303	4592.21	513.573	4569.56	49.8621	8.89655	22.877	363.126	0.458124	29.5714	0.852379	20
69_rbc_DD21_BB09_r_252+	BB 09	BB	Day 21	79.9268	995.868	13.9783	23.9474	316.814	33.351	186.783	10.294	6.92403	321.351	0.668913	8.61591	28.4428	48.9208	22.9259	15.4088	102.374	0.316008	526.895	0.299726	0.509851	0.683124	0.0201989	0.814919	0.0987	0.0998045	0.23285	0.666599	12537.2	64.6881	51.8109	0.188233	1.6361	1.03476	123.486	4098.41	249.785	2862.72	39.3518	8.54426	11.3316	294.815	2.64137	19.7266	2.77294	8.91437
70_rbc_DD21_BB010_r_253+	BB 10	BB	Day 21	94.0996	737.483	19.4186	65.254	252.429	89.7871	450.407	11.6679	6.59057	476.219	0.607367	8.20476	42.3933	84.258	35.3674	17.2005	126.676	0.268223	1223.43	0.149683	0.248327	0.706431	0.00908068	1.07305	0.159825	0.325893	0.353118	0.675093	16546.3	90.3524	63.916	0.0112701	1.80949	1.24548	123.7	4574.56	587.763	3310.8	39.9612	8.56835	22.5719	322.38	2.53836	18.7044	0.90625	11.7983
71_rbc_DD21_BB011_r_216+	BB 11	BB	Day 21	98.4184	741.212	18.0931	18.2233	396.128	77.3912	492.908	29.9619	12.0321	398.198	0.562529	11.5613	46.0924	55.1638	33.6486	20.4095	111.505	0.145665	379.704	0.384006	0.478647	0.540209	0.0130001	1.08141	0.152956	0.215089	0.23828	0.791819	14427.5	104.264	50.9445	0.0239265	1.1436	0.599159	104.688	5195.73	504.917	5201.25	51.0422	11.2074	29.2633	392.012	3.38689	45.9515	4.31	17.1547
72_rbc_DD21_BB012_r_219+	BB 12	BB	Day 21	131.135	828.464	19.6862	28.5232	451.433	126.643	101.919	20.991	11.369	406.652	0.621583	14.7012	58.1416	66.3503	38.667	21.8242	135.119	0.268815	292.213	0.117494	0.591081	0.659122	0.0164141	0.892115	0.143137	0.399923	0.072925	0.727969	15832.7	77.0251	42.7331	0.164262	1.61759	0.671998	109.237	6184.03	710.311	4676.26	61.8984	10.384	37.2694	562.691	2.81225	26.7071	9.16979	13.467
73_rbc_DD21_BB013_r_246+	BB 13	BB	Day 21	103.769	545.679	13.9949	17.8412	334.694	91.7524	0	29.7789	9.88979	343.286	0.708718	8.01981	43.2931	64.8075	33.3768	17.2904	110.12	0.249502	641.172	0.238579	0.513845	0.841711	0.00495935	1.02693	0.154524	0.268191	0.379877	0.717905	15158.8	106.006	42.0855	0.053504	1.01862	0.551751	123.43	5133.85	354.048	5475.62	48.0905	8.18394	28.3839	336.204	0.565702	26.7086	7.44618	21.5349
74_rbc_DD21_BB014_r_232+	BB 14	BB	Day 21	93.5733	672.661	24.604	42.557	459.866	67.4723	345.165	13.835	5.91264	371.339	0.788868	13.2063	38.3965	107.308	27.2077	12.8853	83.2843	0.266347	891.549	0.306272	0.851618	0.809401	0.0245419	0.921948	0.153543	0.248365	0.22928	0.688104	18717.7	59.6812	25.6224	0.0986748	1.48988	0.739566	148.899	4745.41	676.698	4432.92	57.9249	9.8481	22.5517	352.287	3.08653	31.917	27.2439	14.5679
75_rbc_DD21_BB015_r_227+	BB 15	BB	Day 21	99.1359	459.783	22.7401	23.0558	352.169	74.8702	0	46.342	10.8248	340.455	0.468313	4.75941	36.7613	55.8981	38.4065	24.8561	101.857	0.559127	236.54	0.335668	0.523784	0.361786	0.00434667	0.812322	0.0839005	0.174109	0.294833	0.89994	13306.3	110.559	44.2492	0.0514745	1.10506	0.6271	102.293	5576.6	599.003	6229.77	54.0746	5.57096	22.8618	440.927	1.35778	32.9107	7.66652	19.0064
76_rbc_DD21_BB016_r_239+	BB 16	BB	Day 21	74.312	527.61	34.7987	133.052	214.562	81.6442	152.706	23.9649	12.8249	390.712	0.563222	21.8512	32.7189	46.5077	29.1894	18.6739	120.185	0.497935	945.431	0.0787887	0.314253	0.797779	0.0252729	0.510242	0.147551	0.416403	0.532219	0.599502	15125.7	26.0566	11.6014	0.0189545	1.39394	0.421997	140.149	4890.82	635.062	3484.6	14.1371	6.65289	20.9855	333.743	1.7195	12.8582	53.2314	12.1366
77_rbc_DD21_BB017_r_230+	BB 17	BB	Day 21	137.806	454.832	20.4827	20.0614	416.567	58.0764	557.005	23.3296	7.67384	428.351	0.816942	5.83809	47.2371	67.1381	33.4378	18.8622	98.7166	0.171764	388.04	0.313396	0.78248	0.618668	0.00964625	1.05974	0.139519	0.213096	0.119809	0.607484	15834.8	130.991	53.1881	0.021943	1.43008	0.9868	126.667	5627.69	678.323	7692.75	57.5891	8.63436	27.4913	339.87	1.37039	45.0632	2.13671	8.05751
78_rbc_DD21_BB018_r_254+	BB 18	BB	Day 21	75.2205	533.251	36.67	26.4683	411.526	98.1158	404.972	33.9738	12.3234	309.788	0.682341	12.5728	51.6177	59.0444	36.9488	21.861	116.659	0.18464	465.804	0.17708	0.682307	0.995282	0	0.692889	0.137863	0.380681	0.339995	0.967284	13200.8	37.9282	28.7912	0.0830471	1.7487	0.668635	148.21	6015.49	435.79	4561.3	54.8315	15.3588	24.1655	357.663	1.11543	21.9549	17.9631	2.66425
79_rbc_DD21_BB019_r_241+	BB 19	BB	Day 21	100.45	544.482	18.6097	33.6309	436.518	83.4734	90.4917	25.2807	8.1516	329.791	1.18334	8.58448	52.8898	63.6751	38.669	23.1489	102.165	0.325945	715.897	0.139863	0.540226	0.546616	0.0333019	0.932745	0.184707	0.288169	0.288188	0.734482	15613.7	48.4443	39.2526	0.0368378	1.53438	0.72237	120.487	5197.67	654.792	3948.72	68.1338	8.67094	29.4521	374.124	1.0879	36.7836	10.7207	13.2045
80_rbc_DD21_BB020_r_220+	BB 20	BB	Day 21	64.6421	631.801	23.6156	32.3493	337.316	63.6108	0	22.002	9.10839	390.911	0.494464	14.4582	32.0218	53.789	33.8407	19.6956	117.523	0.160089	361.669	0.350828	0.451779	0.82807	0.0228655	0.775804	0.129692	0.226473	0.370777	0.792535	12520.5	105.373	59.9828	0.0484463	1.53167	0.711693	87.082	5114.35	222.711	3245.43	57.9789	7.46969	27.5378	384.817	0.248479	33.7603	2.07058	12.7989
81_rbc_DD28_BB01_r_223+	BB 01	BB	Day 28	121.568	789.308	31.2583	32.993	196.862	50.5807	530.157	9.61947	4.6514	426.316	0.449928	17.0651	48.0083	71.5845	34.9074	32.1352	104.172	0.229417	771.169	0.0120686	0.327459	0.616321	0.0193857	0.66714	0.152495	0.190154	0.324803	1.05228	16780	18.9564	4.15959	0.0360726	1.33191	0.745004	142.038	4856.64	661.662	3136.06	45.9136	6.94725	21.8655	408.567	0.761857	27.0204	46.676	8.70498
82_rbc_DD28_BB02_r_244+	BB 02	BB	Day 28	119.392	1106.12	26.8306	10.3663	349.354	31.1798	579.917	12.2658	7.64847	689.383	0.445609	19.2481	29.7231	49.5984	23.6755	14.7272	117.973	0.194673	788.591	0.0239377	0.509426	0.740206	0.0254013	0.53342	0.18917	0.0603665	0.114343	0.841047	23598.7	16.3588	6.06754	0.0801328	2.11958	0.712543	212.011	4753.27	681.28	3317.07	62.895	6.62802	15.419	176.734	2.10479	34.4484	50.2835	22.7809
83_rbc_DD28_BB03_r_225+	BB 03	BB	Day 28	117.388	975.608	16.237	26.1958	427.005	50.3097	287.724	14.2419	6.93395	450.092	0.402138	7.82755	35.2765	84.9682	25.9868	19.3223	100.135	0.146338	691.356	0.0495462	0.565444	0.854078	0.0109917	0.810833	0.167573	0.142813	0.105439	0.903975	16216.2	18.4249	7.25121	0.00978804	1.05043	0.475176	119.849	4884.66	592.424	3983.58	87.779	11.264	20.2263	327.003	0.357698	60.3737	34.0883	11.987
84_rbc_DD28_BB04_r_261+	BB 04	BB	Day 28	96.2093	901.522	28.52	45.9407	171.786	30.5194	100.029	5.18013	4.85866	471.499	0.47861	5.67052	38.5271	70.2888	26.1429	9.42796	104.882	0.512482	1224.49	0.00205587	0.296007	1.15937	0.0287751	0.52764	0.250169	0.0662829	0.245948	0.639599	17048.1	21.0149	8.79679	0.233133	2.13938	0.601863	141.046	4925.65	510.453	3153.4	38.4251	7.06912	17.3597	359.737	3.03655	12.5853	56.8891	14.5636
85_rbc_DD28_BB05_r_238+	BB 05	BB	Day 28	157.442	1249.15	18.9053	47.1211	434.044	48.8373	390.125	11.0805	10.2029	435.127	1.01452	37.8609	71.3421	84.3167	50.9015	28.6572	136.998	0.22854	949.032	0.0137673	0.648751	0.780752	0.0197766	0.556287	0.172322	0.135475	0.47156	0.983311	16528.5	14.4473	5.48352	0.0016723	2.44975	1.09429	120.745	5072.93	909.473	3184.38	43.1856	8.18597	29.536	517.805	3.02195	32.5648	34.7192	8.64465
86_rbc_DD28_BB06_r_217+	BB 06	BB	Day 28	65.3962	690.453	27.1903	38.7703	405.78	53.0262	0	14.0849	7.0575	377.009	0.359295	12.7853	33.913	69.9418	29.6842	18.4483	119.173	0.965683	748.358	0.0124474	0.51516	1.11944	0	0.478885	0.159892	0.131877	0.29311	0.736179	14654.5	16.0315	5.21449	0.0119967	1.84584	0.531723	121.29	5071.62	280.258	3454.76	82.2183	8.65774	17.4866	352.63	0.329435	33.4083	27.0772	15.7498
87_rbc_DD28_BB07_r_236+	BB 07	BB	Day 28	67.5413	582.046	20.8641	23.4115	369.919	45.8978	615.485	12.5493	4.73248	380.53	0.368282	11.8549	28.6192	59.2991	25.223	12.0907	109.349	0.12216	668.683	0.0200701	0.571744	0.718142	0.00943589	0.6526	0.174114	0.101421	0.330329	0.551753	16004.9	17.385	6.26856	0.0950468	2.49161	0.546184	170.974	5019.41	712.589	3495.04	55.5001	7.1645	18.8256	293.549	3.02734	25.9425	28.2404	0
88_rbc_DD28_BB08_r_234+	BB 08	BB	Day 28	90.6798	712.505	14.3324	24.219	341.467	42.9874	498.843	12.0431	5.90778	319.768	0.436989	7.45961	35.1261	53.0433	24.6428	17.673	115.709	0.215369	654.435	0.112587	0.62169	0.687344	0.0113098	1.01113	0.127592	0.128747	0.452038	0.866209	16398.6	31.7821	6.71893	0.0110966	1.95621	0.696751	117.035	5286.41	498.316	4313.02	67.4367	8.84496	29.5583	407.201	2.82002	31.3966	35.157	12.4695
89_rbc_DD28_BB09_r_266+	BB 09	BB	Day 28	78.4467	576.124	17.5977	23.944	312.122	25.0255	609.402	13.3119	6.28334	378.357	0.469723	12.6165	32.3726	54.9161	27.8524	17.4817	109.223	0.130848	451.705	0.0455875	0.607561	1.00749	0.0173651	0.786685	0.164549	0.0733831	0.322678	0.966918	17300.6	28.412	5.65815	0.00451964	2.00676	0.61883	146.092	5311.69	474.33	4330.91	55.7197	10.5714	25.9068	341.878	0.316315	33.8968	21.3318	11.0139
90_rbc_DD28_BB010_r_249+	BB 10	BB	Day 28	101.596	704.497	18.0953	57.9864	218.966	67.5493	52.5043	13.0579	5.298	553.683	0.454219	12.1359	45.9176	73.7384	36.8777	20.8117	140.315	0.28719	1044.15	0.00740113	0.292304	0.751327	0.0251831	0.68973	0.246215	0.159682	0.417019	0.641679	38751.8	37.694	8.62237	0.123172	1.8775	0.883606	119.658	5753.88	1008.23	3858.57	23.4687	7.28134	28.7327	450.334	3.43097	17.7459	61.3237	9.04402
91_rbc_DD28_BB011_r_222+	BB 11	BB	Day 28	111.522	1299.25	17.0153	20.2315	339.732	45.6741	0	26.6902	11.2186	413.069	0.406192	18.1507	46.2934	57.2322	31.9136	21.3585	106.279	0.28024	233.012	0.0687002	0.56665	0.538436	0.0087631	0.671625	0.200761	0.0951993	0.233185	0.756587	12043.5	26.3696	9.71055	0.0169957	1.60689	0.124742	112.16	5899.75	217.935	4149.46	62.6922	16.6006	23.9619	423.434	3.11031	34.6919	48.8085	29.3357
92_rbc_DD28_BB012_r_268+	BB 12	BB	Day 28	81.0009	623.208	20.3124	23.6081	393.189	84.2987	0	26.2235	9.42482	409.595	0.401869	15.8356	59.3375	45.9812	36.9872	20.4616	103.426	0.341347	169.446	0.00543146	0.695818	0.771281	0.0193872	0.420277	0.156478	0.208498	0.105035	0.729854	13936.1	20.0505	7.05245	0.0141568	1.83151	0.567513	111.594	6317.58	211.033	3984.9	48.0943	10.7406	30.7993	684.781	2.98571	39.3518	52.3117	12.4305
93_rbc_DD28_BB013_r_218+	BB 13	BB	Day 28	120.329	675.676	21.4179	22.5858	355.682	66.6481	2.96111	24.4463	7.20741	396.578	0.564505	22.801	43.1269	60.2207	30.9779	18.4821	95.9	2.30743	382.06	0.0182888	0.552798	0.622302	0.0293186	0.732434	0.164476	0.163183	0.430138	0.660477	14719.2	20.1629	6.62297	0.00847185	1.50773	0.566464	134.112	6012.87	751.451	3815.71	55.8941	9.679	25.1793	400.377	3.35369	41.3166	36.7659	17.5435
94_rbc_DD28_BB014_r_263+	BB 14	BB	Day 28	92.9499	588.266	27.3651	45.5672	524.586	60.815	488.265	14.8456	5.27374	369.981	0.666364	8.46832	37.4049	67.226	25.807	13.3289	86.9627	0.328036	698.439	0.0806753	0.95865	0.697292	0.0167663	0.557707	0.14548	0.214169	0.217309	0.753045	17944.9	11.3748	3.12946	0.0346974	1.9422	0.655969	188.943	5129.32	729.14	2952.96	70.836	11.407	21.5966	328.961	2.73522	35.0395	36.8177	20.4851
95_rbc_DD28_BB015_r_233+	BB 15	BB	Day 28	127.151	565.039	21.8123	18.4703	303.573	48.4686	59.8883	48.1815	11.6535	334.318	0.408425	10.7573	37.9253	54.1714	37.0843	26.4347	99.0299	0.588123	96.4824	0.120221	0.54169	0.38012	0.00520946	0.561895	0.105452	0.105478	0.309585	0.920542	12282	40.291	10.1117	0.0330027	2.18226	0.502155	103.94	5976.97	195.419	6677.23	55.3967	7.84936	25.9572	531.973	2.46978	35.2421	46.5754	29.5976
96_rbc_DD28_BB016_r_267+	BB 16	BB	Day 28	48.643	513.233	29.625	140.055	194.366	63.6923	382.794	18.1801	9.69072	339.486	0.359857	14.3798	32.6417	54.0338	32.2993	18.8685	111.22	0.167324	585.84	0.0468932	0.318023	0.772551	0.00835658	0.75494	0.173576	0.216182	0.370676	0.578827	15520.5	22.7354	6.61176	0.0852948	1.84812	0.595026	154.535	5252.25	736.685	4076.86	8.26847	8.20964	23.3015	297.187	2.84572	13.5789	59.203	15.7747
97_rbc_DD28_BB017_r_251+	BB 17	BB	Day 28	86.6742	526.964	16.0913	12.461	332.32	31.5734	0	17.1484	6.65673	379.202	0.341212	4.80238	41.3929	57.9582	28.8083	15.0071	87.9736	0.174937	281.957	0.0338429	0.729807	0.982484	0.0251564	0.502649	0.195643	0.121382	0.134511	0.553998	8079.56	19.0519	6.4581	0.168432	1.86798	0.571677	126.606	5371.35	199.671	2820.89	57.1473	7.83263	17.7615	372.385	2.73709	35.3177	42.9821	20.4292
98_rbc_DD28_BB018_r_228+	BB 18	BB	Day 28	49.5341	964.995	16.8334	14.3967	250.54	43.4644	0	18.5145	9.56715	225.877	0.320262	8.55982	32.7954	28.2382	25.0815	15.7441	70.6456	0.18584	300.556	0.0350107	0.620068	1.06962	0.0190204	0.326364	0.158205	0.152409	0.192959	0.758705	9034.67	3.03923	2.55891	0.0831231	1.82754	0.0284536	140.62	4994.01	368.531	2276.77	31.515	7.75694	9.32442	259.613	2.71711	14.5988	24.3391	101.948
99_rbc_DD28_BB019_r_259+	BB 19	BB	Day 28	128.65	575.968	16.0405	25.7622	481.083	74.2398	0	23.2279	10.8197	342.171	0.923737	10.4838	54.7371	60.6056	42.7596	24.1989	110.205	0.392586	816.641	0.005413	0.752472	0.731449	0.0214475	0.599938	0.236001	0.146245	0.340772	0.814855	14815.7	17.5049	2.78947	0.0511985	1.63173	0.571542	142.081	5566.07	402.794	4084.26	79.6389	9.40001	21.5294	375.264	0.290135	32.2055	40.3236	9.60528
100_rbc_DD28_BB020_r_256+	BB 20	BB	Day 28	114.567	551.693	21.388	20.628	277.623	47.0846	77.7731	24.0454	9.92218	407.688	0.474685	24.0432	35.6651	51.7283	40.2567	20.6613	119.851	0.269536	244.321	0.0274791	0.496172	0.726036	0.0213699	0.720654	0.135475	0.108364	0.347903	0.793352	12508.1	50.4963	14.9312	0.0464711	1.90793	0.491698	124.248	6135.81	425.807	4397.57	67.2578	9.43037	28.5258	475.171	2.7212	38.5207	38.7939	15.5815
101_rbc_DD35_BB01_r_240+	BB 01	BB	Day 35	123.326	621.799	30.7672	24.7712	145.29	31.2098	30.7253	9.95597	4.75279	414.626	0.527416	28.5134	52.4592	81.8859	40.5565	30.4686	99.2376	0.799347	780.115	0.029623	0.246123	0.759393	0.00626065	0.81923	0.176949	0.0475139	0.179437	1.05677	16988.9	24.1068	4.50823	0.00253141	1.76935	0.620544	152.304	5257.92	340.374	4279.42	31.381	8.90639	17.9269	319.232	0.313572	19.2154	22.6554	13.9965
102_rbc_DD35_BB02_r_242+	BB 02	BB	Day 35	134.244	1042.21	16.2082	21.248	318.053	23.799	0	11.3576	7.44912	697.84	0.471405	19.8271	31.6339	54.2428	24.7433	15.9397	112.503	0.325734	593.1	0.00606747	0.545417	0.851705	0.0186522	0.901562	0.192828	0.0137427	0.0493895	0.79907	16843.4	16.4937	5.33858	0.0158074	2.87925	0.508547	263.822	4730.9	625.081	4048.36	56.5059	7.25179	5.59532	143.788	0.978932	30.7801	38.6705	15.4957
103_rbc_DD35_BB03_r_229+	BB 03	BB	Day 35	134.616	793.48	14.2913	20.9605	364.865	32.2614	868.504	15.6112	8.90478	456.337	0.546685	11.2868	38.4763	87.2928	27.5521	18.2356	109.758	0.269074	637.572	0.0536193	0.69706	0.879023	0.0201322	0.59861	0.187867	0.0908316	0.206954	0.880487	15835	24.3225	6.7065	0.0615129	1.70562	0.401619	144.848	5169.88	890.598	3974.74	64.1402	12.2409	22.8584	327.528	0.50059	38.7854	35.9681	13.7077
104_rbc_DD35_BB04_r_231+	BB 04	BB	Day 35	95.7468	750.45	26.1549	55.6648	156.26	21.3282	193.275	7.94644	3.44224	477.313	0.30436	4.7158	38.648	66.7554	30.698	10.5859	100.345	0.230633	786.3	0.0180134	0.244852	1.47926	0.0333473	0.579643	0.236225	0.0188226	0.228581	0.560808	16640.2	19.8076	6.80714	0.0928686	2.10755	0.604533	162.684	5400.94	718.359	3838.11	34.5185	6.46928	24.1731	332.607	1.38476	23.5495	51.8421	12.4098
105_rbc_DD35_BB05_r_258+	BB 05	BB	Day 35	132.86	799.161	20.9391	40.0322	340.678	29.9785	60.3303	12.3176	9.3051	433.736	0.986296	20.3126	66.5326	94.0431	52.9829	28.8531	102.675	0.369276	737.162	0.0462691	0.598422	0.779894	0.00974961	0.561287	0.163795	0.023243	0.334518	0.987862	11207.2	15.4157	4.54416	0.108142	1.59461	0.900443	125.87	5117.85	288.12	8174.92	39.0881	9.02347	20.8018	431.778	3.00367	17.5053	33.3459	11.4198
106_rbc_DD35_BB06_r_243+	BB 06	BB	Day 35	110.959	580.018	19.7048	23.6092	288.976	30.1779	24.0712	11.3458	9.98218	360.617	0.559536	11.9869	32.0753	65.4237	31.9813	18.456	113.377	0.300193	761.04	0.0394092	0.58475	1.16196	0.0160506	0.597586	0.197749	0.0715588	0.273669	0.716349	9444.07	11.9351	5.49884	0.0327273	2.3303	0.522947	161.629	5188.43	672.528	3255.47	54.5207	8.54365	12.7993	260.083	2.06654	29.0614	29.3891	0
107_rbc_DD35_BB07_r_215+	BB 07	BB	Day 35	56.697	700.399	9.08971	11.5571	161.784	17.9662	289.046	5.72354	3.71273	234.216	0.271466	5.17076	18.8926	22.0141	16.2493	8.23663	70.3173	0.110396	409.257	0.0321393	0.453407	0.613191	0.00675903	0.885015	0.171235	0.0708444	0.120862	0.375098	10519.1	8.70463	4.07524	0.0278452	2.36935	0.447893	153.742	4003.99	295.25	2922.21	18.032	4.55627	8.13184	142.332	0.490207	8.32	16.3637	0.857596
108_rbc_DD35_BB08_r_221+	BB 08	BB	Day 35	105.801	829.003	22.1719	22.4064	297.718	27.9612	277.538	11.6929	6.21486	333.211	0.277156	7.49652	33.7968	64.9838	27.1702	18.182	116.142	0.309522	612.855	0.0721869	0.61946	0.737668	0.0228571	0.914665	0.133417	0.0823027	0.381854	0.867035	16276.1	25.3319	5.9325	0.0258007	2.14373	0.637124	130.183	5402.02	574.451	4019.19	51.8603	10.9028	25.1635	409.264	2.04249	34.1002	24.5853	12.2505
109_rbc_DD35_BB09_r_310+	BB 09	BB	Day 35	139.03	672.992	17.1866	22.2552	294.452	16.2718	53.0892	13.6643	7.32751	400.215	0.609972	14.5546	35.735	63.9687	33.4856	19.3923	127.797	1.01596	374.787	0.0155452	0.64642	0.939824	0.0116421	0.487465	0.139807	0.0329132	0.27788	0.837114	16524.9	18.4351	4.33734	0.931751	2.08855	0.627588	137.905	5601.36	465.715	3444.54	47.7444	10.7545	12.5752	297.011	2.64532	31.8323	30.5758	13.1382
110_rbc_DD35_BB010_r_288+	BB 10	BB	Day 35	104.519	608.534	18.1233	57.6455	149.856	36.1669	260.843	16.3393	5.30045	474.674	0.440256	8.87085	42.0424	55.34	34.3684	18.8195	126.857	0.187768	981.003	0.0132554	0.244101	0.683976	0.00857823	0.603852	0.196876	0.135336	0.411992	0.701681	17049.6	18.2014	6.53644	1.21593	2.45061	0.752316	137.415	5395.46	923.566	3787.4	10.7093	8.74858	19.436	335.889	1.9703	13.0495	35.8579	7.00754
111_rbc_DD35_BB011_r_307+	BB 11	BB	Day 35	138.636	756.064	12.3247	11.7417	248.207	23.8534	242.383	22.7035	9.59207	411.918	0.414293	23.0726	45.1553	67.9788	31.0192	20.6802	101.115	0.183222	115.408	0.0406615	0.4912	0.429041	0.00617939	0.402246	0.213108	0.0815401	0.111433	0.908346	12535.4	15.9383	5.07396	0.366793	1.65051	0.286842	116.984	6310.93	447.734	3578.4	45.7412	12.5592	28.7656	394.253	0.182473	26.5015	39.5545	16.6362
112_rbc_DD35_BB012_r_298+	BB 12	BB	Day 35	78.6737	760.989	20.2742	21.799	308.937	50.9598	0	19.6938	8.1238	372.436	0.367432	15.0299	54.4101	58.2151	42.1658	19.3513	103.229	0.236359	51.4665	0.0130681	0.667001	0.678365	0.0126272	0.357433	0.204194	0.162502	0.0798189	0.77751	12754	13.9273	3.05469	0.347108	1.70568	0.347652	126.248	6515.71	376.809	4214.83	41.3568	10.3327	29.7598	575.139	3.40707	21.1371	30.749	18.5584
113_rbc_DD35_BB013_r_296+	BB 13	BB	Day 35	129.898	692.195	23.8544	25.6237	305.575	43.7845	214.524	30.699	7.51681	415.646	0.508819	14.6116	47.2845	48.504	34.5079	17.5969	106.813	0.120144	304.159	0.0136038	0.618477	0.72844	0.00913555	0.439711	0.206555	0.109489	0.357415	0.746229	18848.1	15.6042	3.54933	0.293379	1.66728	0.551728	162.41	6323.51	743.042	5075.36	55.0238	10.6344	22.3675	327.76	3.11557	36.4393	30.9992	13.1163
114_rbc_DD35_BB014_r_319+	BB 14	BB	Day 35	126.072	685.725	20.5479	31.9075	459.698	36.27	120.344	16.5858	5.39026	363.952	0.586215	8.40888	37.9628	57.4233	24.1382	13.6913	100.992	0.343851	466.676	0.0693838	1.31953	0.899231	0.0121641	0.423525	0.179696	0.134166	0.216315	0.650421	15565.6	13.1216	2.07768	0.807057	2.37281	0.463349	190.221	5688.81	240.745	5572.71	54.4507	9.49439	8.18314	208.518	0.728157	25.798	21.9211	18.1559
115_rbc_DD35_BB015_r_275+	BB 15	BB	Day 35	107.785	536.005	20.5197	19.5026	259.285	34.7577	30.9862	42.7272	7.71273	331.277	0.320919	10.121	39.9806	62.3334	35.8078	24.8853	71.2077	0.212193	5.86256	0.0728095	0.506521	0.355759	0.0108476	0.408217	0.109801	0.0687486	0.304451	0.83839	17435.9	28.7714	5.97986	0.409959	1.96067	0.468553	113.712	6455.81	518.488	4938.94	35.1452	7.88965	24.669	467.828	2.82576	29.6929	37.6963	15.5327
116_rbc_DD35_BB016_r_312+	BB 16	BB	Day 35	89.209	548	33.433	107.792	197.581	53.1526	104.328	18.9639	9.57442	382.972	0.334743	7.5893	34.6733	59.4814	32.32	17.2509	125.939	0.644051	631.814	0.0319899	0.296623	0.913036	0.00365069	0.450348	0.192027	0.139223	0.323422	0.562935	14111.2	11.8579	3.61673	2.59302	2.16158	0.52937	168.53	5447.87	461.22	3537.52	14.8689	7.78623	12.9464	260.632	3.44315	11.8843	38.4371	2.43309
117_rbc_DD35_BB017_r_278+	BB 17	BB	Day 35	176.403	526.712	23.4957	18.4177	394.628	29.4356	530.472	24.6024	7.51543	454.889	0.375773	10.0724	52.3329	75.2903	35.5736	19.0965	112.273	0.310415	135.569	0.0209025	0.847553	1.11111	0.00507052	0.404156	0.198049	0.0717258	0.108167	0.668572	15454	25.101	3.13261	0.398922	2.0747	0.603251	163.984	6715.29	409.79	4661.7	53.31	10.0961	18.2716	327.589	3.28824	40.2148	40.7919	21.9897
118_rbc_DD35_BB018_r_293+	BB 18	BB	Day 35	146.93	693.044	33.8823	12.5209	434.092	57.8891	173.004	32.8588	11.347	360.806	0.421662	13.9973	56.3542	65.9189	45.0607	25.3568	115.926	0.347176	242.703	0.0385468	0.849314	1.03916	0.0262056	0.301805	0.176222	0.158942	0.353254	1.0494	13598.4	9.38261	2.75032	0.646782	2.31581	0.397358	245.243	6741.98	608.211	4176.58	55.2819	14.1508	15.8091	298.255	2.16199	34.5828	25.5494	12.182
119_rbc_DD35_BB019_r_280+	BB 19	BB	Day 35	123.201	774.425	17.1997	23.3867	462.881	53.2448	0	24.1157	8.17269	345.668	0.716042	16.3773	56.6871	83.57	37.5331	24.9898	112.456	0.368913	601.844	0.00483985	0.825299	0.742138	0.00762916	0.517248	0.241369	0.132759	0.266431	0.72705	26103.6	12.8854	2.80387	1.42322	1.77353	0.621523	164.079	5717.86	627.851	3743.1	62.3461	9.95261	15.0086	339.892	2.87465	39.2434	29.6178	12.4587
120_rbc_DD35_BB020_r_317+	BB 20	BB	Day 35	107.327	409.498	14.1212	17.0315	214.665	25.1618	0	20.184	8.36864	381.128	0.424284	8.50291	30.2642	55.7552	34.0741	18.6771	101.103	0.345143	156.348	0.0287144	0.422215	1.23104	0.00934566	0.420932	0.127162	0.0662263	0.333467	0.763208	11349.3	13.902	7.63338	0.880251	2.5078	0.317813	111.014	6328.03	335.488	3266.97	40.9285	8.61434	21.8546	436.717	3.06153	22.6378	34.2036	1.08752
121_rbc_DD42_BB01_r_315+	BB 01	BB	Day 42	118.404	579.565	18.1015	13.607	125.057	22.4002	125.873	5.67042	3.52172	387.272	0.507669	26.035	46.5251	72.1045	32.9024	27.1198	83.7867	0.211557	515.729	0.00665488	0.215647	0.668872	0.0133761	0.443108	0.179977	0.045589	0.196854	0.798035	14466.6	9.61387	3.1567	1.51402	2.17281	0.490861	177.314	5315.75	690.109	3207.2	16.8932	8.58781	16.7507	266.802	3.13459	16.0528	32.9526	0.730534
122_rbc_DD42_BB02_r_314+	BB 02	BB	Day 42	84.9483	1833.91	13.0697	14.5027	236.831	15.6078	0	8.0599	7.14301	638.395	0.433524	8.63388	29.7992	43.3697	23.2184	13.3056	104.281	0.247318	668.253	0.0183672	0.544194	0.828446	0.0396914	0.680944	0.230206	0.0103811	0.0737562	0.974858	24539.5	6.13627	3.8265	0.182257	2.9697	0.408977	264.781	4663.48	1051.8	6341.66	37.4024	8.20671	5.67686	132.954	3.4506	23.8248	23.1587	15.5424
123_rbc_DD42_BB03_r_291+	BB 03	BB	Day 42	128.078	609.456	13.2508	14.5051	322.746	23.1452	249.231	11.1271	8.25177	420.173	0.501255	14.015	32.3887	56.1756	25.516	16.6912	92.4667	0.217333	693.837	0.0241503	0.558264	1.02113	0.0301784	0.436881	0.205428	0.0402316	0.182049	0.961458	14401.1	10.062	4.84198	0.999571	1.94085	0.365734	144.771	5486.38	427.048	3179.99	49.1973	11.7176	15.654	265.882	2.58451	38.1082	6.82353	21.862
124_rbc_DD42_BB04_r_283+	BB 04	BB	Day 42	93.1915	1664.42	20.9628	37.1162	152.466	14.3408	508.775	8.60718	3.54245	433.877	0.332378	5.97651	32.9495	54.783	24.24	9.16899	98.2115	0.243492	792.738	0.0034637	0.229646	1.23466	0.0569202	0.403423	0.306284	0.0320187	0.232709	0.732139	14610.2	7.60046	3.40359	2.64615	2.49814	0.503635	169.797	5370.93	290.307	2579.77	13.8324	5.90802	15.8195	320.616	3.98638	13.3435	25.1667	1.64936
125_rbc_DD42_BB05_r_282+	BB 05	BB	Day 42	159.452	650.204	10.721	28.9597	339.47	24.2353	116.679	7.752	7.91767	424.517	1.0357	22.4988	66.1199	76.5111	48.4291	27.8067	123.732	0.273895	690.126	0.0253505	0.607799	0.839042	0.0128132	0.429868	0.197105	0.0650248	0.307586	1.00993	20727.1	9.39769	2.88514	0.323803	2.32901	0.922861	134.576	5238.75	683.247	2986.02	28.5006	9.33347	19.2196	362.822	2.70324	18.1054	22.8406	10.5971
126_rbc_DD42_BB06_r_276+	BB 06	BB	Day 42	123.024	542.747	28.1798	31.2646	277.949	26.3733	69.1945	13.7405	8.60928	352.44	0.589445	12.1784	37.6878	89.5082	38.1574	22.8239	121.216	0.314961	697.767	0.0125088	0.600241	1.37004	0.00581887	0.897228	0.205889	0.0624613	0.169362	0.97262	16110.2	18.1111	2.87446	0.499817	2.54978	0.496358	151.154	5669.18	599.803	6006.08	56.7589	8.24617	18.2263	260.029	2.94423	30.7011	23.5119	10.6657
127_rbc_DD42_BB07_r_289+	BB 07	BB	Day 42	51.3078	670.02	15.2466	13.9679	287.636	21.3339	200.975	11.2123	4.7431	390.148	0.381634	10.6201	30.587	58.129	28.08	12.6477	105.145	0.1709	656.655	0.011899	0.68726	0.839662	0.0158387	0.392351	0.200592	0.0385602	0.301271	0.612733	10267.7	8.77044	3.41481	1.05588	2.50008	0.428804	209.191	5354.69	302.775	3156.61	40.7869	7.75342	7.36302	194.389	2.82863	14.8057	17.531	175.332
128_rbc_DD42_BB08_r_287+	BB 08	BB	Day 42	105.903	1183.46	17.4455	23.4935	245.397	17.0985	0	9.73924	4.82945	343.211	0.316504	9.18264	31.4979	76.3729	23.4059	15.4518	96.3246	0.635567	418.74	0.0308455	0.575185	0.790093	0.0276982	0.481249	0.117172	0.0181591	0.408701	0.884258	14065.4	13.024	3.76128	1.12904	1.60389	0.473782	126.343	5502.75	721.265	2713.9	39.8661	9.50797	20.6507	345.829	0.64705	30.427	25.732	10.3974
129_rbc_DD42_BB09_r_279+	BB 09	BB	Day 42	122.062	1137.34	12.0425	17.9472	217.668	9.62249	0	12.18	7.18836	348.864	0.504252	10.0923	31.863	54.7416	28.474	15.7798	91.5066	0.730022	331.659	0.0340793	0.575026	1.11068	0.0201192	0.598207	0.151841	0.0167917	0.246805	0.815733	12265	9.30523	3.68112	0.0177791	2.05412	0.629006	174.28	6027.73	320.204	2930.14	35.9368	10.5266	17.3369	255.241	0.451065	22.8505	28.6084	1.81898
130_rbc_DD42_BB010_r_274+	BB 10	BB	Day 42	110.886	487.544	11.5778	48.1473	143.085	26.0261	1001.27	11.6134	5.35699	416.445	0.479184	8.2295	39.7576	57.4474	33.3016	16.925	125.218	0.260045	905.069	0.00706074	0.283863	0.970933	0.0125824	0.556862	0.261009	0.0838866	0.347506	0.625472	15428.2	10.5728	4.30659	0.542172	2.41331	0.670776	150.299	5539.24	269.365	3667.05	9.73461	8.34927	17.9147	295.955	2.95748	11.8106	30.7142	11.8608
131_rbc_DD42_BB011_r_269+	BB 11	BB	Day 42	142.362	677.586	11.0793	12.1757	241.21	18.6669	161.937	24.9987	8.456	366.366	0.410092	11.5117	45.1635	67.5782	31.2064	19.8779	105.933	0.288631	9.57838	0.0457959	0.625846	0.5461	0.0289385	0.484004	0.243338	0.034093	0.151279	1.03413	11468.1	13.069	3.11357	1.14319	2.0533	0.0688649	152.15	6170.28	428.166	4704.34	43.5344	12.1579	15.8993	320.215	1.13293	31.8213	25.794	23.2085
132_rbc_DD42_BB012_r_290+	BB 12	BB	Day 42	60.4223	624.243	20.3522	20.4217	304.876	35.7292	0	23.2126	9.75157	373.797	0.376542	21.8817	53.148	54.2796	35.2003	17.5369	95.8341	0.244299	4.96539	0.00302471	0.873339	0.890236	0.0212713	0.328108	0.183363	0.0789482	0.0785091	0.787028	11484.6	12.0578	2.25482	0.893761	2.22194	0.405759	168.838	6473.82	391.716	3807.54	47.23	16.4763	25.4194	472.61	3.01488	25.909	24.8023	0
133_rbc_DD42_BB013_r_308+	BB 13	BB	Day 42	142.435	513.453	10.3676	12.0634	313.384	28.8861	0	26.9622	7.91979	385.678	0.476778	21.8693	44.0638	51.7768	33.8825	18.4078	106.595	0.252438	151.207	0.0386318	0.709716	0.74837	0.0123562	0.306788	0.207428	0.0644054	0.326826	0.997585	13192.8	14.3693	2.69176	2.51702	2.29601	0.513362	170.964	6092.58	200.933	3476.99	59.6913	11.0129	17.1197	295.788	1.35563	37.8821	28.0604	12.4805
134_rbc_DD42_BB014_r_303+	BB 14	BB	Day 42	98.9756	584.764	16.2234	27.905	433.809	25.3605	353.696	15.9561	5.74086	351.214	0.754459	18.8818	37.0117	54.7618	25.1468	12.4682	80.3565	0.273945	386.164	0.044574	1.13794	0.860522	0.0139159	0.367733	0.188529	0.0890459	0.137716	0.975248	16398.4	10.1314	1.49962	1.0343	2.49404	0.484023	283.477	5173.89	631.445	3426.58	51.4583	9.23766	9.66906	184.614	3.26414	24.3757	20.4427	15.2309
135_rbc_DD42_BB015_r_304+	BB 15	BB	Day 42	71.0899	470.249	16.4461	16.0316	246.398	20.4927	79.8748	37.7716	7.41501	330.728	0.328893	12.2148	38.7004	53.3146	36.4239	23.1141	85.9413	0.188315	1.60443	0.0951302	0.543191	0.30186	0.00795177	0.192373	0.127664	0.050757	0.264773	0.966129	15369.5	13.5178	3.19956	2.06843	1.4265	0.297486	92.6447	6405.72	249.61	3414.06	51.3823	9.24934	24.7711	463.809	3.18682	40.4819	25.246	13.6716
136_rbc_DD42_BB016_r_309+	BB 16	BB	Day 42	70.3307	508.182	32.8942	101.492	167.565	33.0192	6.40767	18.6871	9.70699	370.403	0.340437	8.94695	30.8205	51.5365	29.8732	17.0746	96.9677	0.221098	539.075	0.0218537	0.362623	1.06156	0.00571985	0.455575	0.207885	0.0786633	0.344181	0.682526	13587.2	11.6863	3.99538	1.22922	2.62854	0.602829	184.795	5547.24	622.944	4058.58	10.7361	9.19988	13.6161	229.991	0.594836	13.118	35.5119	13.1657
137_rbc_DD42_BB017_r_292+	BB 17	BB	Day 42	158.147	591.389	16.0763	15.065	307.733	20.2313	52.7729	17.6586	6.29584	389.564	0.417481	18.4948	44.7455	55.0246	29.4234	16.6798	95.7462	0.308851	9.8653	0.0335841	0.815145	0.852513	0.0151848	0.314016	0.181148	0.046477	0.138161	0.697991	11747.4	12.9706	2.5725	1.52421	2.66903	0.500883	196.578	6558.79	293.691	3481.27	53.6417	9.79997	10.759	288.647	2.17369	44.5203	32.9101	3.80084
138_rbc_DD42_BB018_r_286+	BB 18	BB	Day 42	132.035	1426.1	25.29	12.8709	371.631	37.3819	48.2151	36.339	10.9187	326.863	0.430135	15.9193	51.5976	44.7411	38.8911	20.7453	95.5332	0.273525	113.759	0.0172506	1.06756	1.32747	0.0316201	0.329359	0.189116	0.106056	0.317859	1.20672	11995.2	6.21159	1.9764	0.29595	2.43764	0.328795	301.74	6518.87	581.694	3487.62	55.8187	12.5574	6.96793	190.437	2.37496	25.6258	12.5165	17.5195
139_rbc_DD42_BB019_r_281+	BB 19	BB	Day 42	147.646	608.925	11.6639	16.2271	431.651	36.9862	130.335	22.8617	7.69457	362.21	0.693744	24.4187	51.2564	68.7506	40.8588	24.1418	104.934	0.170221	487.643	0.0179192	0.847676	0.676957	0.0395715	0.374992	0.250019	0.112508	0.260961	0.88357	15077.1	8.42938	2.21645	0.587114	2.06153	0.424665	180.278	5834.5	861.316	3248.8	70.2309	10.1784	6.7018	289.748	0.398484	41.3741	22.9539	0
140_rbc_DD42_BB020_r_305+	BB 20	BB	Day 42	102.905	607.094	17.3478	17.9281	220.116	20.463	177.341	19.8022	8.06567	378.812	0.378905	12.6783	33.6196	48.7819	37.6963	20.0107	102.133	0.324737	49.4741	0.0174458	0.471221	1.04171	0.0144832	0.351076	0.193744	0.0284009	0.319354	0.831891	9162.35	13.6666	5.46895	1.61335	2.37174	0.370114	136.359	6301.42	229.618	3133.38	49.7072	9.31252	20.9215	389.378	3.50536	24.3738	29.9656	13.1467
1_Day0_RM_RBC+	RM 01	RM	Day 01	109.472	290.822	2.70743	243.91	419.488	191.778	28.3396	87.8373	32.0369	210.782	7.04483	21.1077	78.9241	161.949	47.9893	30.6137	419.889	1.87832	1845.53	0.38962	NA	0.778019	4.44487	NA	0.0349914	0	1.61804	56.0033	19501.1	587.789	273.915	445.707	26.8676	14.7967	527.176	4525.07	604.824	1354.57	43.3114	8.1354	20.959	223.867	1.94086	24.9567	2.6438	244.565
2_Day0_RM_RBC+	RM 02	RM	Day 01	94.7139	266.583	3.34016	113.465	402.798	126.744	34.1279	327.024	26.9878	194.826	6.83383	21.0056	53.637	250.255	32.2058	18.4818	314.573	0.877663	1561.29	0.0313452	NA	0.985332	0.990286	NA	0.00782596	0	1.74189	32.2329	21629.8	738.284	173.247	1007.37	51.9864	33.7313	407.615	2732.53	594.353	1823.7	78.0653	8.51099	22.6868	307.59	3.54311	43.1265	11.1313	232.63
3_Day0_RM_RBC+	RM 03	RM	Day 01	96.8861	234.117	3.62594	382.485	446.415	211.467	30.0984	118.447	43.0216	213.401	7.87487	25.7127	88.047	148.43	52.6432	27.6012	543.909	1.11674	1242.69	0.137113	NA	0.869058	2.07811	NA	0.0215533	0	2.37806	55.7598	19732.2	543.525	227.776	1028.78	65.2888	33.2219	453.667	3059.31	653.237	1885.06	8.79283	3.90575	21.2826	147.73	3.10988	19.5943	6.71829	247.731
4_Day0_RM_RBC+	RM 04	RM	Day 01	111.462	350.234	2.16408	645.414	456.039	192.56	9.46644	55.414	38.946	286.878	8.13504	24.1141	77.4008	244.498	57.1215	20.0689	798.95	1.60415	1720.12	0.187378	NA	0.985805	4.60797	NA	0.0720271	0	1.73427	70.2981	22456.8	535.278	128.214	852.351	57.7644	27.5128	288.97	3123.9	654.521	2399.08	44.1961	6.52442	29.6248	223.432	3.19171	27.7365	24.8679	273.529
5_Day0_RM_RBC+	RM 05	RM	Day 01	112.62	213.431	2.84862	280.541	383.685	137.294	27.6964	26.0998	34.7642	200.951	5.24528	19.4844	54.2979	81.3148	52.0927	21.5756	413.348	1.25358	1786.95	0.298397	NA	0.946881	1.01085	NA	0.0357746	0	1.33888	42.2689	20321.7	513.376	160.962	605.247	44.0123	20.5519	405.233	4072.94	631.528	1699.96	50.901	6.14897	25.4718	278.132	2.5125	27.9433	16.9992	229.985
6_Day0_RM_RBC+	RM 06	RM	Day 01	78.6487	182.601	3.89961	478.616	420.49	137.09	47.7637	304.406	26.2562	178.076	6.34694	16.5139	77.009	99.4848	47.5537	21.3515	483.966	2.22567	1608.49	0.0815187	NA	0.791235	2.84593	NA	0.00790116	0	1.16384	66.7384	20151.4	555.417	321.956	814.732	51.9347	27.8979	495.352	2774.22	634.998	1492.15	36.6291	6.61826	18.908	212.406	3.10235	22.1334	2.82614	235.821
7_Day0_RM_RBC+	RM 07	RM	Day 01	71.5054	226.854	4.21291	275.002	660.061	226.137	28.5381	203.428	44.2851	220.549	8.17279	23.2949	91.4479	147.121	49.9479	31.6536	366.085	1.55192	1673.78	0.121222	NA	0.45787	1.65706	NA	0.0548588	0	1.13577	60.6905	18464.8	690.949	191.777	1399.47	82.8493	47.1227	218.612	1473.16	578.884	1357.64	34.8306	6.18193	15.0679	139.681	3.19558	21.4711	18.8421	369.988
8_Day0_RM_RBC+	RM 08	RM	Day 01	115.849	212.186	3.5635	377.21	415.033	175.551	16.2611	210.383	28.2748	207.83	7.01595	22.6932	59.3563	141.247	36.8594	22.279	508.019	1.22268	1727.97	0.198581	NA	0.880143	1.60423	NA	0.0339519	0	1.74349	36.7647	18853.8	434.178	190.504	705.1	37.0382	22.8901	296.307	3650.87	568.678	1415.76	54.5859	5.51227	20.2585	231.338	1.94149	19.5325	13.2795	213.312
9_Day0_RM_RBC+	RM 09	RM	Day 01	143.894	209.215	2.25705	686.845	373.824	165.209	18.5238	57.8236	31.9167	201.349	8.45665	24.0429	82.0625	656.305	50.9951	25.2695	584	0.843092	1050.53	0.165101	NA	0.587357	0.79298	NA	0.0411792	0	1.95664	28.1302	19450.3	485.462	110.626	582.799	38.1794	20.0287	288.882	4665.18	596.058	2190.07	46.125	5.95664	32.2044	271.539	3.36569	28.9197	18.2136	375.056
10_Day0_RM_RBC+	RM 10	RM	Day 01	101.923	155.275	1.83266	1262.06	503.199	140.531	9.30036	83.6871	27.8942	152.077	4.04322	17.5925	57.7677	126.227	41.4738	18.0125	387.187	0.902479	1382.97	0.636241	NA	1.10292	2.06453	NA	0.017941	0	1.93095	43.4663	21071.1	495.254	255.668	651.165	48.154	20.8061	443.773	2744.43	585.039	1600.75	53.7988	5.08805	17.9893	161.309	2.57824	25.1739	4.87124	205.998
11_Day0_RM_RBC+	RM 11	RM	Day 01	87.4036	255.366	2.85565	635.957	414.595	157.122	29.2945	204.931	50.8112	214.158	6.76758	23.8561	68.6533	75.3043	43.5762	32.8199	412.472	0.702391	1876.66	0.431758	NA	0.917901	2.19001	NA	0.0646851	0	1.53967	33.1982	19578.4	295.807	164.024	552.326	37.2495	17.925	321.543	2686.94	637.76	1423.12	12.5594	4.95197	18.1218	157.438	2.29801	14.1202	12.4078	138.145
12_Day0_RM_RBC+	RM 12	RM	Day 01	126.586	218.835	3.83907	362.475	328.083	209.144	55.9286	105.708	30.279	248.888	9.76257	30.5392	91.847	115.59	42.8428	32.7201	326.275	1.51792	2130.83	0.0812833	NA	1.42307	2.07632	NA	0.0646516	0	1.14167	73.538	19421.5	469.325	194.096	770.26	45.3704	24.9465	484.469	3134.21	615.659	1693.25	29.1024	7.78642	19.3766	235.235	3.24219	19.8078	17.0088	228.42
13_Day0_RM_RBC+	RM 13	RM	Day 01	144.048	278.478	2.47916	374.113	379.997	223.92	17.5034	104.193	41.2722	229.575	8.96367	28.4204	90.2003	152.944	55.6135	34.9306	560.316	0.683097	896.251	0.152612	NA	0.426928	0	NA	0.0981216	0	1.78213	37.2134	23031.3	576.434	123.839	543.958	51.6341	19.3726	381.569	5026.44	713.807	5075.71	26.821	3.1982	28.1557	183.08	8.23727	34.0741	0.827273	214.918
14_Day0_RM_RBC+	RM 14	RM	Day 01	102.051	276.554	2.164	1791.24	243.751	185.431	24.3425	35.8099	43.3062	250.773	9.64269	25.306	110.67	182.409	67.2954	30.2144	506.271	1.69631	802.823	0.269718	NA	0.417388	1.98601	NA	0.0623768	0	1.44217	51.1721	21212.8	825.505	298.58	545.343	44.1044	17.2554	382.349	3053.82	660.3	2095.17	20.2894	3.88377	24.2848	144.165	2.84549	20.7097	1.00666	193.4
15_Day0_RM_RBC+	RM 15	RM	Day 01	130.324	181.374	3.97876	469.782	329.766	156.121	37.3499	154.836	32.1196	197.746	8.16572	17.7301	61.513	100.749	38.9394	26.9054	278.901	1.25419	1192.44	0.222392	NA	0.299583	2.38414	NA	0.0221782	0	1.17432	52.0386	18119.5	784.968	263.075	726.173	42.8982	24.7681	420.114	2915.57	560.651	1722.16	16.5906	3.38379	16.9436	163.722	3.07699	17.783	0	295.422
16_Day0_RM_RBC+	RM 16	RM	Day 01	87.588	270.124	2.30236	215.326	439.391	263.672	15.2344	154.65	42.0192	231.567	8.54417	24.9328	85.9697	240.229	49.5372	30.9017	672.527	3.7097	840.449	0.17829	NA	0.494405	0	NA	0.0941369	0	1.41417	54.6937	24814.7	1238.63	234.083	1644.88	123.737	54.7667	358.447	3221.93	741.847	5035.71	26.1068	3.6846	10.5243	117.415	7.80325	32.3416	0	348.857
17_Day0_RM_RBC+	RM 17	RM	Day 01	113.143	180.869	2.65219	538.076	370.043	162.485	18.1817	105.15	34.8441	159.915	6.34726	19.9628	52.8791	74.1626	35.924	23.5213	328.277	0.819509	865.957	0.172441	NA	0.509281	0	NA	0.0222998	0	0.631095	28.3359	22459.6	984.254	128.92	843.257	56.4971	28.0705	305.502	4319.86	623.23	5278.17	29.1635	4.36974	20.8891	237.184	8.32333	33.403	3.82827	263.923
18_Day0_RM_RBC+	RM 18	RM	Day 01	123.037	456.604	3.88812	1751.17	422.057	201.245	17.7678	84.4735	37.1585	276.216	8.13906	24.2815	71.4599	210.969	51.8397	41.5689	233.881	1.87686	1296.9	0.181485	NA	0.585931	0	NA	0.123182	0	1.95157	57.728	23132.6	612.503	113.818	824.887	52.0769	24.7253	276.046	3163.95	668.078	4992.54	19.9258	4.13514	16.7572	170.482	7.30562	25.7586	0.942451	196.613
19_Day0_RM_RBC+	RM 19	RM	Day 01	83.4092	259.342	2.23465	430.126	353.603	168.744	43.7776	78.6931	51.395	242.057	8.44758	30.7542	66.702	153.207	50.3028	27.6008	557.707	0.95264	1039.08	0.138098	NA	0.417767	0	NA	0.0838317	0	1.17516	33.5116	23317.2	1293.54	292.047	1812.05	134.699	55.3584	322.866	2786.6	667.72	4098.92	25.0618	3.44904	20.4919	106.985	6.25668	26.7717	1.4101	247.773
20_Day0_RM_RBC+	RM 20	RM	Day 01	106.753	280.522	3.31338	250.505	408.38	204.953	34.8712	85.6015	40.2533	237.582	8.43769	24.2478	110.04	143.038	43.2028	30.407	372.89	0.831181	1162.35	0.206842	NA	0.403798	2.57051	NA	0.0604651	0	1.99227	46.9843	19814.9	827.683	238.295	415.51	35.4491	14.282	488.624	3888.57	573.793	2088.76	35.2937	6.84059	21.5561	228.321	3.47002	22.7856	0	165.45
21_Day7_RM_RBC+	RM 01	RM	Day 07	105.168	267.899	3.41747	702.018	329.083	174.737	23.1652	222.263	39.4332	185.191	5.02166	24.1484	70.82	209.401	40.4133	38.4541	257.342	0.262882	718.205	0.0861027	NA	1.06339	0.911466	NA	0.111807	0	0.94081	14.7261	30024.8	791.654	93.1216	15.6244	22.02	1.21441	525.277	5275.99	816.364	8830.71	33.6551	10.1901	21.8661	237.008	12.2088	43.6969	0	238.993
22_Day7_RM_RBC+	RM 02	RM	Day 07	109.026	233.101	2.52649	99.8959	402.335	84.7622	32.1412	262.996	26.0079	184.185	2.30236	21.3167	42.5714	222.263	27.0038	18.5652	291.062	1.77841	517.815	0.109081	NA	0.400671	0	NA	0.0123395	0	1.25698	5.54419	21665.6	352.449	125.703	8.37319	6.40393	1.34047	580.841	5070.31	685.287	1961.01	117.359	8.43883	24.0249	389.355	3.09	40.9586	1.05995	69.8092
23_Day7_RM_RBC+	RM 03	RM	Day 07	110.984	241.318	4.15511	264.713	361.873	166.758	35.8539	262.053	44.1226	192.037	5.65737	26.2512	75.2026	132.924	49.3315	29.8114	366.275	1.66218	220.778	0.228207	NA	0.842233	1.33724	NA	0.0484733	0	1.49072	17.766	20165.1	485.211	191.385	27.0009	8.59923	1.93493	597.293	5138.49	686.806	2257.31	22.524	9.48432	24.4088	312.205	4.39475	29.2513	0.946835	130.773
24_Day7_RM_RBC+	RM 04	RM	Day 07	125.917	327.217	2.21131	338.961	369.739	135.139	21.1024	167.08	41.0822	261.862	5.2205	24.2369	61.102	115.614	41.7305	19.5704	582.937	1.21522	715.183	0.194133	NA	0.527865	0	NA	0.0528983	0	1.38169	16.5124	22363.3	283.463	139.95	13.6283	4.8547	1.33645	462.459	5338.72	710.316	1926.67	60.9333	5.74452	26.8309	292.378	2.31402	39.577	1.05061	76.9203
25_Day7_RM_RBC+	RM 05	RM	Day 07	115.309	218.955	2.58631	156.969	348.253	104.591	25.9832	122.321	34.457	196.048	2.82176	20.1845	41.7283	87.7516	35.2389	23.2169	353.709	0.889938	789.043	0.213641	NA	1.26289	0	NA	0.0334745	0	0.914417	6.75058	24103.3	386.161	145.515	7.69261	3.92309	0.121155	540.55	5417.93	850.778	1763.44	75.6093	8.44588	29.7227	438.077	3.44859	40.8633	1.13611	96.8344
26_Day7_RM_RBC+	RM 06	RM	Day 07	96.9902	173.138	2.76671	187.226	367.734	111.606	42.6162	191.64	27.6653	170.166	3.04777	17.5572	58.0268	136.086	31.7993	23.7285	364.534	1.72672	825.373	0.163399	NA	0.472908	0.0595654	NA	0.0231848	0	0.856607	6.57683	23906	285.586	123.498	3.45851	3.86712	0.766715	325.419	4089.69	754.548	2074.38	38.2986	7.22648	24.8271	356.437	3.16662	32.6282	0.971371	61.6202
27_Day7_RM_RBC+	RM 07	RM	Day 07	106.733	188.344	1.27415	469.508	510.54	172.365	25.2789	138.609	34.7099	210.88	4.20293	19.6612	75.271	78.2399	40.9989	25.9452	463.048	1.31991	554.787	0.247235	NA	0.424876	0.15421	NA	0.0627181	0	0.846627	15.2754	19793.6	352.94	161.929	21.8758	9.40456	1.75725	660.729	4325.76	660.208	1730.32	48.5477	7.07759	24.78	233.404	2.60961	23.7601	1.19238	78.6591
28_Day7_RM_RBC+	RM 08	RM	Day 07	111.225	237.631	1.44109	316.917	469.249	162.245	25.4491	83.6915	31.7647	204.934	3.55243	24.6314	55.5616	115.905	33.3636	24.1212	535.124	0.700866	844.038	0.509061	NA	0.567337	0.191877	NA	0.0399921	0	1.577	8.00484	26906.5	333.572	144.438	3.97288	5.18718	1.16961	529.537	6343.24	919.719	1988.88	116.423	8.07899	31.7387	346.944	2.54321	45.829	2.40871	60.7338
29_Day7_RM_RBC+	RM 09	RM	Day 07	156.59	214.49	2.8234	163.48	308.484	111.837	15.8368	131.883	33.4162	189.63	5.01645	22.8006	71.9266	89.544	46.5269	31.1993	356.124	1.77929	420.222	0.196361	NA	0.27107	0.218112	NA	0.0580719	0	1.06945	9.37062	23039.6	498.73	103.373	18.8691	6.05985	1.54652	439.81	5397.57	757.783	4511.23	52.6992	8.54033	33.8518	327.231	4.43619	43.5289	0.949627	121.969
30_Day7_RM_RBC+	RM 10	RM	Day 07	101.62	135.75	1.41761	195.859	451.928	105.653	31.6095	127.511	26.313	157.688	1.6606	17.3088	43.718	406.025	28.0702	16.9974	423.14	3.13246	687.213	0.242406	NA	0.504131	0.732227	NA	0.00825219	0	1.48999	11.1155	25227.7	257.429	131.551	1.83398	4.39492	1.40353	407.292	4803.51	875.735	2156.27	68.2899	5.70344	30.0432	278.194	2.63057	32.1699	0.85539	78.8412
31_Day7_RM_RBC+	RM 11	RM	Day 07	93.1906	293	2.32686	392.536	404.409	135.281	26.3445	181.038	45.6821	208.697	3.6646	23.1659	58.5375	101.555	37.3866	35.8631	354.45	2.76477	963.19	0.513857	NA	1.63263	0	NA	0.0743948	0	1.19676	10.0078	24339.3	216.849	120.014	2.46369	4.99864	0.739035	511.785	4419.56	821.461	1932.29	36.823	7.85066	20.107	256.563	2.70686	22.9665	1.04954	46.8151
32_Day7_RM_RBC+	RM 12	RM	Day 07	117.793	232.783	2.80598	307.229	261.364	151.91	43.8262	122.722	29.6961	246.303	4.88779	29.8442	70.4639	106.526	36.6774	33.0997	327.155	1.98972	865.05	0.351306	NA	0.656947	0.0424921	NA	0.0584013	0	0.801566	8.40638	23924.8	313.924	178.144	3.64822	6.14575	0.197559	405.666	5857.77	785.185	1622.5	43.1036	6.99912	21.0031	297.793	0.610477	28.5889	0.586116	85.1852
33_Day7_RM_RBC+	RM 13	RM	Day 07	129.31	285.528	2.08634	373.36	436.717	165.392	23.1678	86.8679	42.0367	202.201	5.5837	30.7798	70.7082	100.128	39.2454	34.7197	411.658	1.36108	570.017	0.379654	NA	0.394646	0.407642	NA	0.100918	0	2.1896	10.6224	21159.8	189.036	107.66	0.248305	0.411852	0.246433	156.069	4701.68	746.021	1803.98	71.5297	5.83264	30.8784	383.32	1.95756	52.7579	0.919457	24.9334
34_Day7_RM_RBC+	RM 14	RM	Day 07	99.7675	253.747	2.84369	284.578	201.381	155.949	30.1315	106.531	45.0336	235.646	5.63405	28.756	94.0304	73.8825	43.617	27.8617	363.003	0.825984	390.178	0.128208	NA	0.195004	0.991532	NA	0.0499388	0	1.0371	6.20729	20137.2	342.868	140.391	1.89445	4.83224	0.399828	309.758	6286.43	582.135	2274.26	19.7356	5.08268	29.2592	386.382	3.18471	29.8039	2.53361	82.4144
35_Day7_RM_RBC+	RM 15	RM	Day 07	142.92	173.145	1.42185	428.846	364.256	160.557	16.0902	102.977	38.0953	241.068	5.50054	20.3419	61.3884	120.913	47.9498	28.6974	436.582	0.877102	284.139	0.105566	NA	0.274421	1.29735	NA	0.0235984	0	1.20667	8.86842	22465.3	402.727	135.69	5.9634	4.28298	0.33479	343.262	5117.97	727.436	2101.69	31.2914	4.11183	30.381	293.189	0.426664	31.2806	1.31314	117.638
36_Day7_RM_RBC+	RM 16	RM	Day 07	91.4194	270.652	1.90032	192.824	378.806	146.789	11.2147	86.751	39.8746	215.931	5.08526	24.5414	72.4778	211.33	40.3183	28.346	487.724	1.39804	369.52	0.147976	NA	0.205528	1.20101	NA	0.0904677	0	1.12807	14.2928	21921.5	500.898	137.063	13.418	11.2305	0.784907	377.104	5866.62	672.957	3675.34	27.5262	5.33799	27.9447	267.205	4.18738	25.4123	0.439724	94.5745
37_Day7_RM_RBC+	RM 17	RM	Day 07	112.753	177.337	2.37934	169.079	336.114	121.918	22.1824	97.9237	43.9362	169.86	2.88441	23.0717	50.3829	85.5897	35.2149	29.6185	330.8	1.01805	440.092	0.345379	NA	0.49694	0	NA	0.0511813	0	0.824867	6.61744	22616.3	597.979	112.37	14.4614	7.74809	0.72606	371.317	5358.23	694.775	4922.75	40.4269	5.50107	26.0833	328.861	6.76687	39.9313	0	132.524
38_Day7_RM_RBC+	RM 18	RM	Day 07	87.7275	284.635	2.31494	249.032	407.107	154.86	25.8008	34.4879	50.2178	251.936	4.62279	32.941	54.5699	129.754	48.3032	35.3431	507.219	0.84025	530.11	0.309836	NA	0.35032	0	NA	0.0624371	0	1.39367	6.8433	20316.3	462.785	158.141	17.9894	6.70029	1.47659	372.654	4839.06	642.254	1865.5	46.4265	4.72628	24.8044	328.868	2.96711	28.3068	0.5341	82.8166
39_Day7_RM_RBC+	RM 19	RM	Day 07	110.377	416.056	3.3045	251.591	433.728	165	40.564	66.8976	34.596	240.609	5.2899	23.5854	58.4406	82.7523	42.1848	38.0305	236.8	0.723988	611.418	0.59451	NA	0.544422	0.637839	NA	0.0796977	0	2.24024	5.84259	21004.9	259.391	143.546	7.13451	4.11195	1.02946	327.59	5112.64	687.267	1808.11	21.9224	4.46123	28.0507	343.122	2.31382	22.2884	0.84258	63.5198
40_Day7_RM_RBC+	RM 20	RM	Day 07	137.782	270.636	2.36995	302.663	341.788	142.757	37.6968	92.7506	42.8289	259.749	5.21336	24.4411	88.2216	60.9239	33.0382	28.4688	389.193	1.40789	472.332	0.144477	NA	0.47953	0.203843	NA	0.0772987	0	1.82697	6.21359	20868.1	317.647	122.639	7.58041	3.17713	0.222372	346.692	5757.75	654.06	1778.99	40.4247	5.42384	33.7852	412.676	2.68474	25.6962	0	77.25
41_Day14_RM_RBC+	RM 01	RM	Day 14	121.042	319.341	3.07531	140.685	331.005	114.24	31.1778	306.615	39.9523	181.914	4.2014	23.7565	63.0045	108.544	40.071	33.6728	290.034	0.736088	444.319	0.0786305	NA	1.23888	2.31303	NA	0.100245	0	0.843085	4.44598	23622.2	235.92	19.1449	0.811614	7.00734	0.0801276	165.612	5820.95	565.729	5322.32	45.646	10.5283	33.5772	481.205	6.15867	43.4312	8.13645	167.564
42_Day14_RM_RBC+	RM 02	RM	Day 14	123.042	234.179	0.923063	35.4223	395.839	62.1087	23.4991	123.672	26.6065	179.944	0.896125	22.8763	45.7808	75.8221	34.4912	19.6116	286.267	0.701227	239.326	0.0577566	NA	0.462741	0	NA	0.0612408	0	1.34001	1.50195	25039.3	225.169	25.4319	1.13944	5.22678	0.052681	150.395	5951.34	885.8	4315.07	99.0324	9.51621	33.1889	401.363	3.19658	46.452	21.01	59.5948
43_Day14_RM_RBC+	RM 03	RM	Day 14	130.995	229.105	1.68122	195.936	323.273	143.243	12.0048	93.5407	50.3088	203.444	4.19539	26.4933	90.5526	114.78	47.5884	31.9508	519.196	2.00168	7.21599	0.0749077	NA	0.419626	0.261177	NA	0.182264	0	1.38124	3.74306	19169.3	262.937	35.7454	3.71736	9.58894	0.449862	171.694	6791.7	671.233	6015.3	22.0994	9.79238	38.6181	384.89	6.05543	40.7424	6.99914	224.544
44_Day14_RM_RBC+	RM 04	RM	Day 14	133.644	331.328	1.5751	102.35	299.186	96.1384	22.955	199.043	40.5992	240.494	4.25453	26.7907	69.7849	144.394	47.4172	25.6164	554.495	0.052199	293.007	0.0640779	NA	0.497482	0.51457	NA	0.170751	0	1.18762	3.06569	25009	189.327	0	1.04562	5.71252	0.212005	114.77	5395.69	845.925	4662.53	42.0694	8.04075	41.1914	409.419	4.40665	49.8305	21.3307	160.185
45_Day14_RM_RBC+	RM 05	RM	Day 14	138.355	180.666	0.874427	124.882	282.322	66.7386	14.8629	49.44	30.7659	176.689	1.0917	17.7811	41.0033	111.938	39.2738	18.2236	521.848	1.68301	318.746	0.0749104	NA	0.745764	0.208936	NA	0.0865714	0	0.833341	2.5148	21656.7	158.533	61.9146	0.45147	1.61679	0.635429	157.093	6715.42	766.638	1772.86	61.9714	8.90511	44.0979	565.361	1.86501	41.8595	11.1505	61.8256
46_Day14_RM_RBC+	RM 06	RM	Day 14	90.3014	179.758	1.89776	162.845	448.542	105.224	27.964	318.048	29.3431	186.329	1.53188	19.4171	63.0942	104.45	37.7598	23.3828	425.177	2.09871	416.502	0.0683495	NA	0.452148	0.0430428	NA	0.0806305	0	0.823778	1.72774	22460.5	160.339	51.8602	0.102594	4.72879	0.069534	144.71	6803.55	813.379	3008.16	40.7179	7.26185	49.0136	596.12	2.56433	40.7545	12.0536	80.943
47_Day14_RM_RBC+	RM 07	RM	Day 14	97.4895	203.348	2.7351	88.5488	510.397	148.139	41.5346	200.779	44.2337	200.2	4.56078	24.8498	81.939	98.6024	41.2628	32.4655	238.066	0.896401	212.305	0.0136084	NA	0.705518	0	NA	0.164569	0	0.578897	5.55929	22616	289.858	0	1.4317	12.125	0.15307	233.397	5727.51	740.494	6070.57	43.2959	8.04288	24.144	327.998	7.38589	38.4124	17.7773	221.089
48_Day14_RM_RBC+	RM 08	RM	Day 14	136.67	245.268	1.60612	94.0214	407.292	108.312	5.85929	199.784	31.5575	196.399	2.29041	23.8288	52.7812	115.662	31.5217	24.9194	536.94	2.14125	549.425	0.113017	NA	1.10098	0	NA	0.0852172	0	1.38652	1.52985	24987.8	167.41	31.9345	0.842812	0	0.190026	162.203	6399.38	806.257	3070.58	100.885	8.31348	38.016	519.609	1.91603	46.0514	25.4204	92.5526
49_Day14_RM_RBC+	RM 09	RM	Day 14	169.558	209.948	2.71886	126.348	291.021	84.6206	24.0637	181.744	34.7189	159.208	3.24224	26.5405	69.7441	213.357	42.5154	30.0373	280.358	1.98016	30.5627	0.0460241	NA	0.507792	0	NA	0.102068	0	0.868999	2.17779	23592.4	199.886	0	0.880137	6.88679	0.105756	172.248	6333.12	725.774	6347.4	48.2943	8.80689	31.4526	451.867	5.07977	48.2801	23.5787	281.43
50_Day14_RM_RBC+	RM 10	RM	Day 14	115.875	138.296	1.38003	259.769	419.936	70.9271	20.4188	173.439	27.8407	144.016	0.709466	18.3478	45.8518	121.908	27.8585	17.3026	406.828	1.47291	536.783	0.146964	NA	0.594399	0.0880849	NA	0.0793839	0	1.38252	2.28779	23334.3	106.652	33.2315	0.795083	0	0.291116	125.734	4835.53	748.931	2924.05	60.6735	7.99509	36.2989	485.137	2.01961	40.7539	21.2525	69.9387
51_Day14_RM_RBC+	RM 11	RM	Day 14	105.736	267.185	1.05875	220.123	329.055	98.7111	19.4106	89.4457	47.3712	207.954	2.64641	23.9919	59.2454	67.1138	39.3929	36.8503	471.695	2.16835	491.786	0.182085	NA	0.973414	0.141189	NA	0.15213	0	0.978935	2.63346	23397.3	97.9499	0	0.439299	6.25929	0.0950522	140.176	5136.58	839.666	4521.48	22.7448	8.43365	42.9807	421.073	3.70677	24.6609	22.2623	77.2928
52_Day14_RM_RBC+	RM 12	RM	Day 14	119.478	218.965	2.88846	177.198	270.449	131.585	36.5161	154.665	33.2122	205.852	4.41435	31.4442	70.5505	160.365	41.8423	32.126	260.449	0.373781	634.678	0.0803067	NA	1.54312	0	NA	0.13411	0	0.723059	1.67375	23657.5	99.9168	62.3801	0.63562	8.37925	0.693752	169.418	6067.03	753.46	3124.18	36.2112	8.32858	32.0431	502.01	0.781597	39.7118	3.12377	96.4848
53_Day14_RM_RBC+	RM 13	RM	Day 14	135.232	275.398	2.80537	106.573	361.367	99.3744	21.8334	90.5009	40.8073	173.704	3.9039	30.1307	69.8101	89.9403	44.0333	33.6297	317.286	2.17859	109.874	0.0706645	NA	0.38937	0.151836	NA	0.142374	0	1.31491	2.87886	20647.2	290.017	65.8492	0.0868863	3.94687	0.0630152	91.1536	6328.4	680.533	3646.26	39.8346	6.0834	45.664	646.06	3.24142	48.556	0.846451	69.6213
54_Day14_RM_RBC+	RM 14	RM	Day 14	131.526	260.73	1.50291	214.747	155.665	104.016	16.5407	112.209	50.1865	247.273	2.89944	27.8716	102.817	107.286	58.5272	27.9473	455.572	0.491101	42.7148	0.0187386	NA	0.189238	0.247751	NA	0.118444	0	0.796943	1.48413	21977.9	365.042	55.8048	0.214076	4.36656	0.138618	80.5275	6008.5	757.576	3821.43	20.4476	6.59774	59.7306	718.072	3.43726	45.2371	10.0605	54.84
55_Day14_RM_RBC+	RM 15	RM	Day 14	145.756	197.149	2.40571	143.836	262.925	101.317	21.1686	118.686	42.496	207.174	3.84214	22.034	62.5617	128.898	42.4591	29.2233	218.386	0.548569	56.6693	0.0430495	NA	0.303513	0.0245433	NA	0.0522561	0	0.830008	1.78992	20792.5	347.657	61.0872	1.0458	6.29503	0.0936457	137.426	6650.72	725.615	3951.45	23.8758	4.10623	41.8202	555.142	2.62856	38.4187	1.72887	98.5715
56_Day14_RM_RBC+	RM 16	RM	Day 14	83.8884	260.861	2.83867	192.205	350.532	113.926	30.9176	155.937	40.8972	202.854	3.88903	26.7938	74.1376	88.4477	46.0616	30.3376	392.951	0.32721	123.95	0.0491424	NA	0.264185	0.14272	NA	0.152474	0	0.806566	1.8678	19970.2	385.096	57.4357	1.30946	8.14489	0.085497	93.8735	6257.25	593.107	4774.84	23.2225	6.87129	41.4687	634.271	5.55513	40.2636	0	111.195
57_Day14_RM_RBC+	RM 17	RM	Day 14	133.465	173.444	1.24956	92.9024	341.087	97.1141	12.237	66.3317	37.4796	155.639	1.3172	20.9594	50.1954	82.4923	45.332	22.5183	433.708	1.02437	15.1025	0.133773	NA	0.451919	0	NA	0.0535671	0	0.855837	2.83412	18860.6	223.942	60.9759	0.0844497	0	0.435583	159.968	6744.53	711.623	2803.96	55.6677	5.88946	54.1368	680.278	2.57729	52.8835	2.76866	13.4612
58_Day14_RM_RBC+	RM 18	RM	Day 14	85.8643	288.519	2.35906	113.605	409.848	128.329	42.5712	78.6912	54.0736	234.992	3.28401	34.1175	56.4998	80.8235	48.1101	31.0573	463.125	0.98412	39.083	0.0595424	NA	0.365509	0.123162	NA	0.106765	0	1.07942	1.0937	21783.7	394.22	92.5555	1.92922	7.37825	0.241859	147.682	7239.4	733.289	2825.3	52.5671	4.47563	52.389	777.113	2.94302	56.9147	7.13	69.6907
59_Day14_RM_RBC+	RM 19	RM	Day 14	123.495	408.125	1.23663	265.47	351.109	109.365	25.4523	76.4677	36.5411	272.066	3.66178	21.4803	64.2711	90.6085	37.2314	35.6265	343.382	0.543452	149.114	0.139008	NA	0.515938	0.038029	NA	0.147956	0	1.95826	1.4072	20294.3	177.13	75.1694	0.658217	2.92553	0.208656	136.59	5928.02	693.943	1751.73	25.7266	5.68102	55.8895	698.788	1.75287	33.5598	6.18994	5.358
60_Day14_RM_RBC+	RM 20	RM	Day 14	135.072	279.704	1.8799	199.272	326.394	120.833	8.50182	82.8865	47.5565	240.307	2.94471	25.8175	98.0265	404.059	46.4092	31.9715	422.222	1.81506	176.848	0.0274963	NA	0.371466	0.103091	NA	0.17528	0	1.59283	2.30167	18383.6	198.439	62.1698	0.717816	2.94428	0.321082	149.144	6120.47	631.568	1887.74	54.8452	6.69141	51.3135	699.306	1.91877	41.0631	2.12031	45.7406
61_Day21_RM_RBC+	RM 01	RM	Day 21	134.37	299.128	2.44975	76.7099	318.33	85.5401	21.8479	90.4366	37.6174	184.002	2.3016	25.2948	65.421	110.257	41.0171	33.5357	275.272	1.31582	299.869	0.150861	NA	1.37226	0.411496	NA	0.14603	0	0.977104	1.49485	24934.8	125.48	17.7911	0.154691	1.367	0.110906	148.657	6564.98	821.205	4592.32	62.3708	10.7376	34.8631	488.718	3.5053	57.5703	27.8356	86.6144
62_Day21_RM_RBC+	RM 02	RM	Day 21	101.378	271.318	1.07582	25.6891	486.195	51.7154	25.8588	211.887	28.674	179.357	0.827916	25.4357	53.172	246.586	34.5613	19.7988	422.484	0.832265	2.44382	0.0943505	NA	0.790588	0.0921881	NA	0.0826401	0	1.31534	0.934765	22806.7	124.84	34.7428	0.0944444	1.54477	0.256489	164.8	7395.03	650.091	2418.21	156.357	10.7719	42.6176	569.832	2.24783	75.957	22.8656	55.1357
63_Day21_RM_RBC+	RM 03	RM	Day 21	131.814	247.049	1.90988	119.551	302.012	101.191	17.6952	109.562	46.4201	193.171	1.89318	25.0739	82.4967	338.226	53.7828	29.1714	423.822	0.515506	2.36536	0.0920577	NA	0.409226	0.429609	NA	0.197554	0	1.29553	1.74574	18600.9	147.545	20.85	0.166447	4.8351	0.301723	180.241	7034.69	447.408	5113.18	23.9988	9.92624	41.8605	460.602	3.92895	39.2345	23.7558	99.3469
64_Day21_RM_RBC+	RM 04	RM	Day 21	144.816	340.374	0.978553	62.4234	338.303	74.5707	9.18678	55.9196	38.3251	268.448	2.30397	25.5443	72.4247	212.843	42.7879	20.6838	612.539	2.53988	96.5521	0.122292	NA	0.95594	0.030745	NA	0.190171	0	0.988818	1.02427	20770.4	86.0032	26.7948	0.357527	2.48752	0.0709304	121.525	6894.68	790.642	2247.06	84.4544	7.27219	43.7307	537.449	2.37144	97.6734	15.2933	39.7946
65_Day21_RM_RBC+	RM 05	RM	Day 21	145.353	184.607	1.93653	90.3793	199.384	42.1389	42.1782	111.008	37.8447	171.589	1.215	22.4807	42.6937	85.1789	32.119	24.9428	281.999	1.90892	156.519	0.0335773	NA	1.60706	0.620899	NA	0.0747039	0.120861	0.516168	1.38404	20397.7	117.807	21.5574	0.823436	4.92946	0.0861804	181.433	6503.22	686.642	4190.17	50.1621	10.1482	45.7873	742.364	4.52304	52.8496	16.8448	68.6163
66_Day21_RM_RBC+	RM 06	RM	Day 21	111.607	170.158	1.14541	75.3323	338.962	54.2386	17.9998	112.072	29.0424	147.714	0.777886	18.2066	59.2302	110.238	42.1882	23.907	441.791	0.329625	230.371	0.0925858	NA	0.660957	0.0387483	NA	0.103176	0	0.794667	0.967727	20211.6	75.1896	28.2103	0.273363	2.4146	0.0454248	151.896	7533.63	401.442	3360.8	36.1552	7.76299	61.3639	714.831	2.4852	51.2229	21.4565	10.8063
67_Day21_RM_RBC+	RM 07	RM	Day 21	110.83	182.257	1.76353	47.7797	395.739	88.3398	35.2868	235.398	42.5861	183.661	2.90365	25.9126	80.2591	90.8674	50.9963	31.7501	223.826	2.60342	34.7914	0.0404703	NA	0.796269	0	NA	0.202514	0	0.588494	2.19645	23695.9	244.925	22.6656	0.135955	7.33218	0.361453	160.402	5789.58	834.491	5182.23	47.0083	8.28498	27.2263	410.254	4.72517	40.4717	18.1416	98.8403
68_Day21_RM_RBC+	RM 08	RM	Day 21	127.39	202.045	1.58511	32.1312	323.89	65.9273	28.1738	198.664	28.6408	159.16	1.39598	23.5317	47.4521	61.2202	30.9422	24.3248	358.22	2.12785	295.967	0.0581819	NA	1.48169	0.0915944	NA	0.121819	0	0.859431	0.640341	21746.7	59.089	23.7752	0.0908347	2.16512	0.0920764	156.816	6689.07	820.201	1864.62	113.127	8.44827	40.5486	702.773	2.18512	70.7647	4.03445	30.0001
69_Day21_RM_RBC+	RM 09	RM	Day 21	155.848	210.758	2.29202	67.4549	311.354	64.6999	31.3924	178.527	30.9297	165.974	1.9027	24.4731	66.7263	130.354	40.3447	29.1529	261.496	1.6443	8.06561	0.0711483	NA	0.521027	0.0700706	NA	0.0896441	0	0.736742	1.18599	19731.1	52.9313	18.1131	0.781235	0	0.094836	184.979	6854.16	535.506	2311.6	131.751	9.26693	38.9557	701.423	0.471182	135	20.0273	47.388
70_Day21_RM_RBC+	RM 10	RM	Day 21	111.594	134.839	0.665169	95.5092	373.635	48.2249	23.7877	72.6611	27.2255	136.874	0.413096	17.4398	44.6228	119.533	29.8091	17.3213	354.958	1.85141	327.459	0.168978	NA	0.936385	0.0862044	NA	0.0855012	0	1.10217	2.04642	21668.8	93.2736	0	0.296331	5.09465	0.0908036	180.346	7228.1	781.55	3753.16	56.7953	6.85311	40.85	488.582	2.66716	49.6984	29.1546	65.0805
71_Day21_RM_RBC+	RM 11	RM	Day 21	116.552	320.989	0.915526	109.085	328.465	68.4367	20.2803	185.229	47.7853	229.324	1.43345	23.4747	57.2364	104.112	39.1998	31.7296	399.176	2.20331	320.716	0.32982	NA	1.74957	0.116934	NA	0.169918	0	0.834624	1.01818	22159.2	41.7666	0	0.530737	1.41709	0.0493293	163.843	7022.96	902.425	1979.28	47.1866	7.20277	56.0396	722.995	1.79383	39.1031	21.9792	5.02949
72_Day21_RM_RBC+	RM 12	RM	Day 21	153.106	196.528	1.6949	116.198	242.793	94.1143	15.8855	124.099	35.0818	239.353	3.2448	32.8365	77.5771	160.192	37.5516	34.1612	314.924	1.07297	467.419	0.17277	NA	1.50233	0.0860891	NA	0.183571	0	0.781512	0.782163	25135.8	142.652	0	0.49723	5.41481	0.550129	191.794	8006.74	939.552	4859.84	32.5975	8.62157	52.078	579.415	3.99749	41.9743	27.2138	81.575
73_Day21_RM_RBC+	RM 13	RM	Day 21	87.4417	266.706	2.62312	131.868	329.855	72.4909	17.2336	87.9557	43.275	194.091	3.54245	31.3924	69.6451	114.753	40.7239	32.9571	351.602	0.4514	1.91377	0.183462	NA	0.577359	0.343199	NA	0.191159	0	1.64095	0.693891	20038.5	50.4307	27.8897	0.221514	0.881188	0.0928092	109.575	7015.87	440.136	1643.94	69.6302	5.24134	62.4361	927.74	1.16092	99.4169	1.69732	36.6464
74_Day21_RM_RBC+	RM 14	RM	Day 21	126.618	243.116	3.04666	200.586	109.633	81.7919	38.4123	187.761	45.9519	203.428	2.2535	29.5983	88.1543	98.3981	42.0668	30.2487	298.533	2.34067	12.5385	0.0316193	NA	0.290083	0.401632	NA	0.101758	0	0.593059	1.10067	14669.6	85.4415	40.6234	0.286703	1.00565	0.0702078	121.908	7241.2	481.977	1665.29	17.7447	7.08012	69.1288	1163.04	2.95808	44.3556	1.42909	33.6733
75_Day21_RM_RBC+	RM 15	RM	Day 21	113.573	192.453	1.77243	142.784	281.59	88.6121	16.5057	105.088	38.8793	191.339	2.24642	22.6803	62.2278	76.3573	44.2522	28.4423	301.022	0.689515	12.8565	0.0936923	NA	0.445381	0.105084	NA	0.0782681	0.0355017	1.02917	1.2375	16665.4	49.486	21.4471	0.258196	1.16395	0.237889	157.649	7774.6	386.441	1990.09	29.6361	4.08523	60.2829	781.028	0.881074	41.4889	26.7944	41.558
76_Day21_RM_RBC+	RM 16	RM	Day 21	101.591	289.603	2.51632	154.415	349.291	89.4578	22.8887	75.4458	40.8446	217.572	2.5743	28.0581	72.5366	89.6751	39.1231	29.3618	414.919	2.02157	2.43891	0.0711198	NA	0.625349	0.0746649	NA	0.229965	0	1.18261	0.830282	19114.2	113.172	39.1542	0.372915	3.82721	0.147947	131.88	6474.31	346.475	1955.02	45.3927	7.0083	57.9686	928.27	0.824354	58.505	15.8383	6.56274
77_Day21_RM_RBC+	RM 17	RM	Day 21	142.63	178.44	1.2166	92.0804	260.352	51.286	15.142	22.1807	34.1534	158.446	0.494957	22.3084	49.032	66.6325	38.1964	22.1586	343.352	0.756391	9.20507	0.242889	NA	0.581803	0.131328	NA	0.0872845	0	0.844438	0.826536	17071.9	79.6418	28.6519	0.251629	1.42288	0.315358	148.497	6765.08	534.932	1979.06	63.9074	7.79261	57.7155	877.331	1.29546	70.655	29.1178	33.6534
78_Day21_RM_RBC+	RM 18	RM	Day 21	94.078	291.605	1.86489	110.69	348.01	87.72	45.6614	65.8362	52.5103	244.019	1.36214	34.6305	60.0921	108.231	48.7719	32.788	465.077	0.961603	13.3764	0.0641735	NA	0.373459	0.0780782	NA	0.150412	0	1.10742	0.81303	19497.4	140.173	41.3414	0.79592	3.89218	0.0678812	125.226	6717.67	701.506	2005.26	69.178	5.27234	78.8322	1262.84	1.71286	91.9481	6.38164	49.3942
79_Day21_RM_RBC+	RM 19	RM	Day 21	128.229	450.699	2.42794	173.211	398.932	98.7383	38.7984	68.0737	42.5019	261.865	2.68254	27.6069	64.3289	126.35	45.6969	42.9437	212.405	1.7528	1.07745	0.089958	NA	0.721382	0.110143	NA	0.225232	0	1.79306	0.654131	20921.7	87.8157	28.3016	0.568898	0	0.143128	118.928	6626.81	731.124	2048.99	41.3327	7.05058	63.2778	1055.52	1.61218	69.3997	18.4212	48.3371
80_Day21_RM_RBC+	RM 20	RM	Day 21	146.599	282.319	1.7826	113.351	344.319	102.522	27.594	110.046	52.5072	254.008	2.26858	30.4144	104.553	68.6769	38.4336	36.8115	349.248	0.909021	16.7172	0.11865	NA	0.657848	0.138658	NA	0.244821	0	1.74978	0.59331	18633.2	137.244	28.102	0.712933	3.26193	0.0597748	135.473	6673.57	641.316	2799.1	61.4106	7.63102	62.6406	918.478	2.3957	53.6404	18.8026	52.223
[truncated: 206 more rows]
[truncated: 53 more columns]

## Sheet: CORREL ALL
	Hemolysis	L-alanine AQ	L-arginine AQ	L-asparagine AQ	L-aspartate AQ	L-cysteine AQ	L-glutamate AQ	L-glutamine AQ	glycine AQ	L-histidine AQ	L-leucine AQ	L-lysine AQ	L-methionine AQ	L-phenylalanine AQ	L-proline AQ	L-serine AQ	L-threonine AQ	L-tyrosine AQ	L-valine AQ	ATP AQ	ADP AQ	AMP AQ	Adenosine AQ	Adenine AQ	GMP AQ	Guanine AQ	Cytidine AQ	UDP AQ	IMP AQ	Inosine AQ	Hypoxanthine AQ	Allantoate AQ	(S)(+)-Allantoin AQ	5-Hydroxyisourate AQ	Urate AQ	3',5'-Cyclic AMP AQ	5-6-Dihydrothymine AQ	UDP-glucose AQ	ADP-D-ribose AQ	NADP+ AQ	NAD+ AQ	D-Glucose AQ	D-Hexose-phosphate AQ	D-Fructose 1-6-bisphosphate AQ	D-Glyceraldehyde 3-phosphate/Glycerone phosphate AQ	2-3-Bisphosphoglycerate AQ	2/3-Phospho-D-glycerate AQ	Phosphoenolpyruvate AQ	Pyruvate AQ
[truncated: 366 more rows]
[truncated: 317 more columns]

[truncated: 5 more sheets: CORREL Day 42, Correlates to Hemolysis, Correl Hemolysis D42 by species, Raw Baboons with QC and Blanks, PCA QC and Blanks]
